# Supplementary material for: Sex differences in DNA methylation across gestation: a large scale, cross-cohort, multi-tissue analysis
Source: Cell Mol Life Sci. 2024 Apr 10;81(1):177. doi: 10.1007/s00018-024-05208-0 (PMC11006734; doi:10.1007/s00018-024-05208-0)
Supplement: Supplementary file 6 — Supplementary file6 (XLSX 7192 KB) [file 18_2024_5208_MOESM6_ESM.xlsx]

## Sheet: Table S1
Table S1: Epigenome-wide significant meta-analysis results of association analysis of sex and DNA methylation in placenta
CpG: CpG-site
chr: chromosome
pos_hg19: base pair position, based on hg19
beta_meta: meta-analysis effect-size estimate, based on inflation correction effect-size estimates in BET, ITU and PREDO
se_meta: standard error of meta-analysis effect-size estimate, based on inflation correction effect-size estimates in BET, ITU and PREDO
p_meta: nominal p-value of meta-analysis, based on inflation correction effect-size estimates in BET, ITU and PREDO
direction: direction of effect in BET, ITU and PREDO (based on males as reference category)
beta_BET: regression coefficient in BET study
se_BET: standard error of regression coefficient in BET study
p_BET: nominal p-value of regression in BET study
beta_ITU: regression coefficient in ITU study
se_ITU: standard error of regression coefficient in ITU study
p_ITU: nominal p-value of regression in ITU study
beta_PREDO: regression coefficient in PREDO study
se_PREDO: standard error of regression coefficient in PREDO study
p_PREDO: nominal p-value of regression in PREDO study
gene: gene the CpG-site is located in (if available, based on Illumina annotation)
position_in_gene: position in the gene the CpG-site is located in (if available, based on Illumina annotation)
CpG	chr	pos_hg19	beta_meta	se_meta	p_meta	direction	beta_BET	se_BET	p_BET	beta_ITU	se_ITU	p_ITU	beta_PREDO	se_PREDO	p_PREDO	gene	position_in_gene
cg12691488	1	243053673	-1.46739	0.0436048	2.9e-248	---	-1.33872	0.121213	2.33431e-28	-1.51293	0.0535455	1.23158e-175	-1.40208	0.0957425	1.46554e-48
cg02825185	7	64457683	0.416366	0.0181663	2.96e-116	+++	0.404068	0.0418647	4.8322e-22	0.43016	0.026703	2.2044e-58	0.404703	0.0307559	1.51919e-39	ERV3-1	5'UTR
cg13631318	11	13987766	-0.803341	0.0382367	5.35e-98	---	-0.755637	0.0841315	2.66807e-19	-0.854026	0.0509046	3.59566e-63	-0.721571	0.079864	1.63997e-19	SPON1	Body
cg12607525	17	42286849	-0.611049	0.0322888	7.166e-80	---	-0.556336	0.0242363	1.32274e-116	-0.662058	0.0198929	7.24456e-243	-0.611537	0.0193601	5.48649e-219	UBTF	Body
cg07628841	2	27851430	0.811628	0.0432077	1.015e-78	+++	0.798672	0.0962051	1.02579e-16	0.829234	0.0540422	3.87326e-53	0.757301	0.108338	2.74517e-12	GPN1	TSS200
cg13860211	4	40083764	0.617642	0.0330452	5.88e-78	+++	0.639205	0.0911258	2.30719e-12	0.573347	0.0421223	3.42183e-42	0.684304	0.0562454	4.69396e-34	N4BP2	5'UTR
cg25667734	8	73942591	-0.720486	0.0389963	3.236e-76	---	-0.676387	0.076299	7.65421e-19	-0.763648	0.052805	2.11635e-47	-0.658338	0.088673	1.1335e-13	TERF1	Body
cg08721112	1	146553807	-0.339716	0.0186285	2.657e-74	---	-0.312186	0.0407408	1.81992e-14	-0.331973	0.0253173	2.79297e-39	-0.379582	0.0372925	2.4734e-24
cg25304146	18	30092971	-0.360061	0.0199769	1.265e-72	---	-0.319614	0.0410217	6.631e-15	-0.390471	0.0280707	5.48999e-44	-0.337404	0.039453	1.20926e-17	WBP11P1	Body
cg10797914	18	11952157	-0.499888	0.027915	1.03e-71	---	-0.455646	0.073569	5.88582e-10	-0.537834	0.0444113	9.31478e-34	-0.481182	0.0411163	1.2309e-31
cg11465372	12	53171191	-0.596824	0.0335526	8.799e-71	---	-0.551827	0.064674	1.43285e-17	-0.628453	0.0482064	7.56556e-39	-0.583791	0.0675924	5.77484e-18	KRT76	TSS200
cg27283477	13	99116047	-1.02884	0.0585076	3.222e-69	---	-0.895363	0.118529	4.223e-14	-1.08524	0.0804431	1.77161e-41	-1.04067	0.122704	2.23003e-17	STK24	Body
cg12119997	1	174968142	0.368257	0.0220989	2.392e-62	+++	0.362189	0.0427152	2.268e-17	0.393785	0.0319093	5.46175e-35	0.326233	0.0439597	1.16076e-13	CACYBP	TSS1500
cg16743289	1	174968144	0.325001	0.0195256	3.297e-62	+++	0.333631	0.0363209	4.0901e-20	0.335499	0.0279875	4.13303e-33	0.291098	0.0412298	1.66056e-12	CACYBP	TSS1500
cg25325192	4	91760225	-0.13995	0.008442	1.009e-61	---	-0.148233	0.0172243	7.56447e-18	-0.145277	0.0116479	1.05604e-35	-0.119532	0.0174334	7.0576e-12	TMSL3	1stExon
cg13778848	10	80746999	-0.642932	0.0393658	5.821e-60	---	-0.616177	0.0757059	3.98291e-16	-0.691149	0.0551793	5.41339e-36	-0.564498	0.0838037	1.62862e-11	LOC283050	Body
cg19946676	11	13986914	-0.852047	0.052875	2.023e-58	---	-0.777097	0.0838514	1.90472e-20	-0.927553	0.0536657	6.22054e-67	-0.792894	0.0900315	1.28714e-18	SPON1	Body
cg25439374	1	174968015	0.4402	0.0273989	4.391e-58	+++	0.377262	0.0522024	4.94111e-13	0.477103	0.0340281	1.16158e-44	0.429401	0.0495419	4.41983e-18	CACYBP	TSS1500
cg04200292	1	2555305	-0.409189	0.0258013	1.213e-56	---	-0.351873	0.0493302	9.81927e-13	-0.439713	0.0355036	3.15005e-35	-0.406964	0.0579383	2.1546e-12	MMEL1	Body
cg15228509	1	243074717	0.552712	0.0355455	1.606e-54	+++	0.487083	0.0388293	4.27582e-36	0.584758	0.0302893	4.80629e-83	0.584781	0.0458501	2.95437e-37
cg02734932	1	181511252	-0.461478	0.0297058	2.012e-54	---	-0.390669	0.0685718	1.2177e-08	-0.481154	0.0406807	2.81232e-32	-0.471499	0.0562275	5.04858e-17	CACNA1E	Body
cg06710937	13	23489940	0.929867	0.0603092	1.233e-53	+++	0.803058	0.132203	1.24416e-09	0.946181	0.0749009	1.39863e-36	1.04001	0.159168	6.40185e-11
cg25771639	12	58731457	-0.473325	0.030725	1.51e-53	---	-0.454714	0.0668146	1.00624e-11	-0.472982	0.0411549	1.43514e-30	-0.491176	0.0639037	1.51588e-14
cg00761634	16	69154429	-1.15189	0.0760505	8.009e-52	---	-0.956381	0.142897	2.18957e-11	-1.18946	0.0771985	1.44932e-53	-1.24999	0.133765	9.21389e-21	CHTF8	Body
cg00209786	20	56752779	-0.366501	0.0245343	1.856e-50	---	-0.326535	0.0424608	1.46805e-14	-0.408419	0.0356006	1.81858e-30	-0.338449	0.0518828	6.87625e-11
cg00148935	3	16398839	0.739154	0.0497465	6.135e-50	+++	0.692071	0.0431495	6.83322e-58	0.802062	0.0234505	2.23173e-256	0.711695	0.0406289	1.06311e-68	RFTN1	Body
cg16601813	10	129732806	-0.493665	0.0332954	9.828e-50	---	-0.437412	0.0661567	3.79815e-11	-0.52275	0.0481275	1.75344e-27	-0.494891	0.0643039	1.40256e-14	PTPRE	5'UTR
cg14498575	1	202371402	1.04787	0.0708973	1.966e-49	+?+	1.02559	0.123672	1.10562e-16	NA	NA	NA	1.05878	0.0865268	1.98532e-34	PPP1R12B	Body
cg04102734	1	209406725	-0.36895	0.025049	4.19e-49	---	-0.32141	0.0441658	3.40454e-13	-0.403365	0.0291958	2.04447e-43	-0.346711	0.0503023	5.48058e-12
cg04675221	16	88492868	-0.414105	0.0282415	1.113e-48	---	-0.357298	0.0603776	3.26416e-09	-0.428216	0.0373531	2.00067e-30	-0.43492	0.0616912	1.78982e-12	ZNF469	TSS1500
cg09491358	1	18279522	-0.664679	0.04544	1.872e-48	---	-0.596074	0.0852008	2.63173e-12	-0.698418	0.0631262	1.87859e-28	-0.674973	0.102272	4.11689e-11
cg24402372	12	52997366	-0.443526	0.0303933	3.118e-48	---	-0.387482	0.0590449	5.29117e-11	-0.470652	0.0427581	3.52298e-28	-0.448502	0.0634065	1.51146e-12
cg05661164	12	52715043	-0.325619	0.0223374	3.915e-48	---	-0.289818	0.0473427	9.25805e-10	-0.352515	0.030098	1.10309e-31	-0.295415	0.046926	3.06723e-10	KRT83	1stExon
cg14950044	20	49457327	-0.238978	0.0164569	8.871e-48	---	-0.227093	0.0335831	1.35969e-11	-0.248797	0.0289633	8.69219e-18	-0.238254	0.0248944	1.06325e-21	BCAS4	Body
cg01432902	1	3478216	-0.415805	0.028639	9.205e-48	---	-0.390641	0.0536123	3.18328e-13	-0.444607	0.0401293	1.57992e-28	-0.379331	0.0632032	1.95179e-09	MEGF6	Body
cg03902093	3	128444369	-0.397791	0.0276074	4.552e-47	---	-0.389983	0.0598227	7.07869e-11	-0.411477	0.0358191	1.52196e-30	-0.364279	0.0628446	6.77155e-09	RAB7A	TSS1500
cg02606018	12	10658281	-0.435471	0.0305754	4.99e-46	---	-0.382339	0.0300027	3.38762e-37	-0.474344	0.0201493	1.53419e-122	-0.441857	0.0276628	1.9714e-57
cg26976108	12	52867568	-0.395807	0.028349	2.661e-44	---	-0.350552	0.0569551	7.51317e-10	-0.389243	0.0388536	1.26798e-23	-0.462692	0.0604568	1.95925e-14	KRT6C	1stExon
cg02101892	16	49525225	-0.580156	0.0416774	4.777e-44	---	-0.562813	0.0949067	3.02613e-09	-0.586781	0.0540613	1.90884e-27	-0.577371	0.0903417	1.64839e-10	ZNF423	Body
cg25438338	14	24701525	0.257737	0.0185362	5.949e-44	+++	0.228095	0.0345319	3.96577e-11	0.281933	0.0262598	6.87498e-27	0.241279	0.0401073	1.78945e-09	GMPR2	TSS1500
cg11047279	10	80159844	-0.605178	0.0437034	1.319e-43	---	-0.545354	0.0932983	5.05727e-09	-0.604417	0.058056	2.21023e-25	-0.668562	0.0944955	1.49374e-12
cg10236962	15	70126655	-0.418193	0.0302265	1.56e-43	---	-0.363407	0.0621923	5.11829e-09	-0.457932	0.0426423	6.68174e-27	-0.391307	0.0591271	3.63928e-11	C15orf50	TSS1500
cg02983436	13	29352788	-0.199109	0.0144409	3.016e-43	---	-0.204641	0.0265298	1.22291e-14	-0.207611	0.0209336	3.49032e-23	-0.174156	0.0302549	8.5985e-09
cg20862119	12	53171017	-0.606457	0.0440406	3.84e-43	---	-0.509394	0.0918291	2.9029e-08	-0.640328	0.0608766	7.10261e-26	-0.625104	0.088682	1.80439e-12	KRT76	1stExon
cg13135812	16	80477413	-0.396283	0.0289291	1.038e-42	---	-0.369334	0.0578792	1.75803e-10	-0.376935	0.0414493	9.55831e-20	-0.457703	0.0564035	4.8661e-16	LOC102724084	Body
cg10289116	1	39074532	-0.293075	0.021574	4.94e-42	---	-0.270766	0.0468224	7.34569e-09	-0.310249	0.0314885	6.66651e-23	-0.282627	0.0382407	1.46019e-13
cg01613048	4	7131403	-0.371291	0.027482	1.359e-41	---	-0.320779	0.0488102	4.96524e-11	-0.405249	0.0396569	1.63201e-24	-0.369835	0.0610341	1.36559e-09
cg07007986	14	95105801	-0.396984	0.0296664	7.744e-41	---	-0.329966	0.0604322	4.75841e-08	-0.439969	0.0415636	3.48162e-26	-0.373952	0.0593848	3.03268e-10	SERPINA13	TSS1500
cg23958319	11	113143180	-0.286289	0.0216375	5.797e-40	---	-0.262367	0.0451992	6.4491e-09	-0.294092	0.0290191	3.88702e-24	-0.291617	0.0466787	4.17566e-10	NCAM1	Body
cg21159639	17	32273604	-0.424834	0.0321357	6.727e-40	---	-0.396484	0.0664803	2.46234e-09	-0.423063	0.0439506	6.21776e-22	-0.457508	0.0667591	7.22568e-12	ASIC2	Body
cg22685913	16	24045131	-0.380545	0.0290035	2.508e-39	---	-0.33605	0.0546169	7.60932e-10	-0.3818	0.0463012	1.63765e-16	-0.417566	0.0508277	2.11572e-16	PRKCB	Body
cg14772487	10	80053589	-0.467547	0.0356743	3.043e-39	---	-0.385638	0.0653674	3.64495e-09	-0.516169	0.0499293	4.74334e-25	-0.469451	0.0689482	9.84516e-12
cg24749860	10	80231268	-0.437972	0.033493	4.486e-39	---	-0.367979	0.0708634	2.07155e-07	-0.479802	0.0429872	6.29157e-29	-0.380423	0.0813401	2.91184e-06
cg12878815	10	80687542	-0.615205	0.0470761	4.995e-39	---	-0.498646	0.111511	7.75978e-06	-0.660902	0.0673208	9.4934e-23	-0.610482	0.0816053	7.38067e-14
cg02068361	12	52845930	-0.324703	0.0249381	9.37e-39	---	-0.279159	0.055594	5.13001e-07	-0.346425	0.0339597	1.96087e-24	-0.314878	0.0489526	1.25681e-10	KRT6B	TSS200
cg26116551	19	30863260	-0.389132	0.0298954	9.868e-39	---	-0.338955	0.0625248	5.92237e-08	-0.393053	0.0412439	1.57336e-21	-0.427391	0.0602769	1.33673e-12	ZNF536	TSS200
cg26270261	12	53200845	-0.329201	0.0252958	1.018e-38	---	-0.284516	0.0489098	5.98518e-09	-0.369038	0.0426835	5.33734e-18	-0.323855	0.0409657	2.66822e-15	KRT4	3'UTR
cg15393733	12	53189841	-0.515757	0.0396331	1.028e-38	---	-0.463497	0.0749947	6.39412e-10	-0.538491	0.0592166	9.58325e-20	-0.531934	0.0758866	2.39007e-12	KRT3	5'UTR
cg22744818	22	39917833	0.300522	0.0231851	2.012e-38	+++	0.307862	0.0412599	8.55313e-14	0.307595	0.0357756	8.11838e-18	0.280511	0.0451033	4.99367e-10	ATF4	Body
cg14486892	9	116813975	-0.540167	0.0417493	2.734e-38	---	-0.480752	0.0728348	4.09531e-11	-0.610135	0.061587	3.88592e-23	-0.480556	0.090695	1.16694e-07	ZNF618	3'UTR
cg20810195	1	86970291	-0.499376	0.0386636	3.66e-38	??-	NA	NA	NA	NA	NA	NA	-0.499376	0.0386636	3.65995e-38
cg11670411	16	88493272	-0.385719	0.0299231	5.1e-38	---	-0.336657	0.0609033	3.24387e-08	-0.419683	0.0430941	2.06041e-22	-0.369325	0.0569101	8.60559e-11	ZNF469	TSS1500
cg11934394	12	53215390	-0.380395	0.0296238	9.679e-38	---	-0.336681	0.0524576	1.37938e-10	-0.411458	0.0437603	5.32623e-21	-0.379074	0.0627568	1.53764e-09	KRT79	3'UTR
cg05924191	15	35279830	0.331375	0.0258177	1.042e-37	+++	0.289782	0.0458726	2.66494e-10	0.361363	0.0409656	1.1331e-18	0.335794	0.048272	3.49365e-12	ZNF770	5'UTR
cg11567758	17	32568317	-0.760361	0.059388	1.572e-37	---	-0.621764	0.134145	3.56927e-06	-0.766023	0.0774609	4.63889e-23	-0.87061	0.127723	9.33701e-12
cg18390345	10	98939912	-0.24124	0.0188534	1.736e-37	---	-0.193256	0.0460745	2.73567e-05	-0.248482	0.0253155	9.66653e-23	-0.255696	0.0357624	8.68547e-13	SLIT1	Body
cg12841013	11	13905856	-0.731673	0.0571831	1.743e-37	-?-	-0.698405	0.0973169	7.14659e-13	NA	NA	NA	-0.749217	0.0706703	2.92984e-26
cg04238405	10	80445337	-0.713962	0.0558479	2.014e-37	---	-0.682231	0.112424	1.29217e-09	-0.743857	0.0768573	3.72441e-22	-0.678641	0.117681	8.08082e-09
cg08495878	14	95027859	-0.497489	0.0389262	2.112e-37	---	-0.586062	0.0788037	1.03012e-13	-0.483349	0.0512385	3.97284e-21	-0.422278	0.0920451	4.48097e-06	SERPINA4	5'UTR
cg06176930	1	3472695	-0.355423	0.0278843	3.267e-37	---	-0.322469	0.0503595	1.5202e-10	-0.363078	0.0433029	5.08889e-17	-0.38028	0.0528137	6.00304e-13	MEGF6	Body
cg11633203	11	17417465	-0.238962	0.018791	4.769e-37	---	-0.234667	0.0368208	1.85092e-10	-0.239437	0.0260875	4.38116e-20	-0.242913	0.0399982	1.25457e-09	ABCC8	ExonBnd
cg16578815	12	53772929	0.397236	0.0312729	5.747e-37	+++	0.388224	0.0693343	2.15212e-08	0.417632	0.0415005	8.02652e-24	0.354611	0.0653916	5.86446e-08	SP1	TSS1500
cg26358734	11	17523781	-0.339755	0.0267863	7.262e-37	---	-0.294348	0.0485323	1.31958e-09	-0.382714	0.0350666	9.89067e-28	-0.310415	0.0489169	2.21316e-10	USH1C	Body
cg03618918	1	160865097	-0.397767	0.0315467	1.887e-36	---	-0.406383	0.0619699	5.46248e-11	-0.409703	0.0426211	7.06759e-22	-0.352318	0.0718069	9.27355e-07
cg12321964	10	71656928	-0.464471	0.0368502	1.999e-36	---	-0.394993	0.0788144	5.39568e-07	-0.497875	0.051314	2.9415e-22	-0.4568	0.071493	1.66498e-10	COL13A1	Body
cg03712420	19	30555099	-0.2695	0.021411	2.49e-36	---	-0.239708	0.0410426	5.20593e-09	-0.290334	0.0312516	1.54009e-20	-0.263033	0.0421144	4.21947e-10
cg21691717	1	153321907	-0.407977	0.0324138	2.505e-36	---	-0.320307	0.0686022	3.02612e-06	-0.438483	0.0445188	6.89582e-23	-0.421764	0.0652684	1.03329e-10	PGLYRP4	TSS1500
cg04880990	12	52887566	-0.442771	0.0351812	2.54e-36	---	-0.408539	0.0635992	1.33046e-10	-0.443292	0.0548636	6.48317e-16	-0.479053	0.0661561	4.44592e-13	KRT6A	TSS1500
cg27250607	16	88482824	-0.477618	0.0379911	3.016e-36	---	-0.423729	0.0884688	1.6712e-06	-0.460202	0.0517495	5.95459e-19	-0.547472	0.0722315	3.47142e-14
cg15080628	10	125329720	-0.524196	0.0417103	3.185e-36	---	-0.455917	0.0699174	6.99357e-11	-0.602016	0.0603222	1.86436e-23	-0.492861	0.0698916	1.76625e-12
cg03627738	10	80477516	-0.469072	0.0373285	3.246e-36	---	-0.400583	0.0672877	2.62808e-09	-0.514594	0.0521369	5.61381e-23	-0.456505	0.0880758	2.1823e-07
cg04276316	1	2572242	-0.316223	0.0252148	4.445e-36	---	-0.259191	0.0659514	8.49335e-05	-0.337416	0.0333594	4.76116e-24	-0.302872	0.0474389	1.72011e-10
cg01215728	10	50153407	-0.438385	0.0349645	4.625e-36	---	-0.388472	0.0819034	2.10517e-06	-0.475849	0.0472006	6.67672e-24	-0.395784	0.0674108	4.32598e-09	WDFY4	Body
cg25579969	11	17576235	-0.450136	0.0359283	5.198e-36	---	-0.432884	0.0763707	1.44312e-08	-0.49391	0.049997	5.1453e-23	-0.378511	0.070154	6.83625e-08	OTOG	Body
cg20666585	15	31523186	-0.327127	0.0261675	7.346e-36	---	-0.30888	0.0498457	5.76465e-10	-0.339055	0.0368078	3.21574e-20	-0.32256	0.0559168	7.99499e-09
cg03378756	14	99424830	-0.376816	0.0303273	1.913e-35	---	-0.338839	0.0662445	3.13795e-07	-0.391443	0.040013	1.33324e-22	-0.374764	0.0652629	9.33591e-09
cg18885372	14	95107019	-0.433369	0.0348803	1.926e-35	---	-0.370567	0.0786502	2.45792e-06	-0.4751	0.048002	4.26819e-23	-0.398199	0.066477	2.09812e-09	SERPINA13	TSS200
cg25357194	12	52996658	-0.347878	0.0280085	2.025e-35	---	-0.289231	0.0628024	4.11659e-06	-0.367073	0.0417768	1.54249e-18	-0.356515	0.0472337	4.42324e-14	KRT72	TSS1500
cg23875232	9	98339368	-0.437269	0.0352691	2.677e-35	---	-0.387546	0.0698003	2.82063e-08	-0.45223	0.0565509	1.27613e-15	-0.456597	0.0591345	1.15113e-14
cg00178749	2	11681859	-0.470135	0.0379267	2.751e-35	---	-0.406554	0.077155	1.36931e-07	-0.498952	0.0523023	1.43145e-21	-0.471041	0.0786512	2.11151e-09	GREB1	5'UTR
cg04011707	16	88480909	-0.422835	0.0341721	3.628e-35	---	-0.343208	0.0639527	8.02389e-08	-0.463936	0.0531728	2.66039e-18	-0.441938	0.0622366	1.23917e-12
cg07411532	20	56266785	-0.411095	0.0334069	8.44e-35	---	-0.389166	0.0576996	1.53357e-11	-0.443492	0.0471498	5.15301e-21	-0.356341	0.0828022	1.68109e-05	PMEPA1	TSS1500
cg17777559	11	17601436	-0.42499	0.0345827	1.037e-34	---	-0.354896	0.0764486	3.44573e-06	-0.450674	0.0462721	2.04263e-22	-0.42498	0.0710682	2.233e-09	OTOG	Body
cg16008180	1	181905392	-0.431554	0.0351281	1.088e-34	---	-0.396161	0.077931	3.7057e-07	-0.459678	0.049026	6.83951e-21	-0.405983	0.0659845	7.61782e-10
cg00515352	16	88493197	-0.49451	0.0402971	1.287e-34	---	-0.471695	0.0809899	5.74143e-09	-0.506373	0.0571804	8.31638e-19	-0.493557	0.0796777	5.85034e-10	ZNF469	TSS1500
cg16688437	2	208632990	-0.548887	0.044772	1.492e-34	---	-0.528744	0.0761362	3.79222e-12	-0.526631	0.0667044	2.90325e-15	-0.632309	0.0992034	1.8433e-10	FZD5	Body
cg25245387	15	70234525	-0.486075	0.0396851	1.716e-34	---	-0.395962	0.0721735	4.10552e-08	-0.538922	0.0474197	6.25189e-30	-0.477797	0.0669871	9.84321e-13
cg12795208	12	52845938	-0.348944	0.028491	1.732e-34	---	-0.301519	0.063123	1.78199e-06	-0.3819	0.0379328	7.66862e-24	-0.310477	0.0591333	1.51727e-07	KRT6B	TSS200
cg08419479	1	181160482	-0.241923	0.0197583	1.807e-34	---	-0.242551	0.0434306	2.33955e-08	-0.231093	0.0269304	9.39574e-18	-0.264295	0.0391472	1.46517e-11
cg18342673	10	80339185	-0.494961	0.0404543	2.019e-34	---	-0.457977	0.0902981	3.94002e-07	-0.548974	0.0591002	1.55926e-20	-0.440889	0.0703425	3.66326e-10
cg07452397	1	209740971	-0.474964	0.0388775	2.524e-34	---	-0.451472	0.0913528	7.7298e-07	-0.508183	0.0514432	5.15908e-23	-0.415559	0.0781075	1.0357e-07
cg23710611	1	58098908	-0.416657	0.034106	2.536e-34	---	-0.331428	0.0644647	2.72939e-07	-0.441846	0.0482925	5.72613e-20	-0.455753	0.0618637	1.7445e-13	DAB1	5'UTR
cg25204764	1	24995933	-0.27372	0.0224392	3.174e-34	---	-0.220924	0.0499222	9.62828e-06	-0.295344	0.0306407	5.47405e-22	-0.270163	0.0438677	7.33935e-10	SRRM1	Body
cg05214947	10	129816761	-0.308509	0.0253921	5.748e-34	---	-0.259679	0.0443756	4.86167e-09	-0.340447	0.0398818	1.38467e-17	-0.319893	0.0491212	7.40028e-11	PTPRE	5'UTR
cg09215006	16	88354463	-0.497957	0.0409991	6.056e-34	---	-0.438911	0.0880323	6.17074e-07	-0.475652	0.058337	3.53509e-16	-0.580346	0.0762421	2.70135e-14
cg07545858	16	88482626	-0.650658	0.0536148	6.825e-34	---	-0.572159	0.117432	1.10343e-06	-0.63623	0.0754596	3.41576e-17	-0.733128	0.100126	2.44239e-13
cg20141817	1	153124825	-0.388515	0.0320662	8.686e-34	---	-0.33617	0.0691074	1.14777e-06	-0.427064	0.046212	2.43242e-20	-0.36447	0.0582338	3.88113e-10	SPRR2G	TSS1500
cg00038857	17	32645753	-0.42825	0.0353558	9.059e-34	---	-0.366304	0.0770167	1.97311e-06	-0.449184	0.0490946	5.72761e-20	-0.436373	0.0679628	1.35596e-10	CCL8	TSS1500
cg19593660	8	142483022	-0.421955	0.0348404	9.225e-34	---	-0.353596	0.0686551	2.60037e-07	-0.460078	0.0484862	2.33647e-21	-0.412758	0.073264	1.76228e-08	FLJ43860	Body
cg03602856	11	17449500	-0.4627	0.0382111	9.459e-34	---	-0.413107	0.0790904	1.75826e-07	-0.466897	0.0539244	4.78589e-18	-0.498502	0.0743031	1.95927e-11	ABCC8	ExonBnd
cg24082440	21	33672186	0.28505	0.0235589	1.063e-33	+++	0.254305	0.0456952	2.61775e-08	0.269657	0.0338059	1.50371e-15	0.34569	0.0464394	9.77595e-14	MRAP	Body
cg24385076	1	7519134	-0.477669	0.0395396	1.334e-33	---	-0.392545	0.0783052	5.35849e-07	-0.502333	0.0538853	1.13887e-20	-0.518442	0.0869871	2.52264e-09	CAMTA1	Body
cg09618253	16	49813864	-0.666059	0.055237	1.756e-33	---	-0.571211	0.103835	3.77294e-08	-0.708824	0.0799133	7.32085e-19	-0.692851	0.112933	8.51222e-10	ZNF423	Body
cg23021059	12	53013344	-0.398898	0.0330821	1.764e-33	---	-0.427941	0.0770206	2.7573e-08	-0.424057	0.043959	5.07829e-22	-0.320203	0.066277	1.35657e-06	KRT73	TSS1500
cg02903137	1	18056815	-0.437843	0.0363282	1.883e-33	---	-0.381394	0.0790077	1.38399e-06	-0.460767	0.0499071	2.64397e-20	-0.437026	0.0714223	9.42212e-10
cg20577826	9	116818318	-0.610004	0.0506646	2.188e-33	---	-0.473862	0.105694	7.34863e-06	-0.655738	0.0689775	1.97079e-21	-0.638648	0.105478	1.40605e-09	ZNF618	3'UTR
cg25731183	12	53093144	-0.413912	0.0343874	2.278e-33	---	-0.320595	0.0828716	0.000109474	-0.432251	0.0477619	1.42815e-19	-0.435115	0.0618161	1.93824e-12	KRT77	Body
cg22145550	1	38589996	-0.30765	0.0255648	2.351e-33	---	-0.314133	0.0526784	2.47311e-09	-0.301334	0.0353509	1.54033e-17	-0.315006	0.0520211	1.40116e-09
cg07017706	12	53013331	-0.476035	0.0395925	2.678e-33	---	-0.473363	0.0824357	9.34484e-09	-0.507091	0.0555199	6.63176e-20	-0.417839	0.0775309	7.07252e-08	KRT73	TSS1500
cg13666395	12	124574291	-0.362412	0.0301534	2.826e-33	---	-0.299771	0.0600236	5.90749e-07	-0.382752	0.039116	1.30514e-22	-0.386673	0.0769904	5.10414e-07	ZNF664-FAM101A	5'UTR
cg02293445	1	31179594	-0.311833	0.0260237	4.38e-33	---	-0.263178	0.0535231	8.78379e-07	-0.354608	0.0379858	1.00728e-20	-0.282693	0.0479745	3.80246e-09
cg11239358	5	171607961	-0.384323	0.0320763	4.439e-33	---	-0.394806	0.066789	3.39526e-09	-0.356067	0.0437539	4.02002e-16	-0.439382	0.0666087	4.21059e-11	STK10	Body
cg02811540	16	49544673	-0.608738	0.0508961	5.728e-33	---	-0.475734	0.12107	8.51512e-05	-0.616938	0.0682539	1.58309e-19	-0.679638	0.0984571	5.09574e-12	ZNF423	Body
cg21489266	3	46619131	-0.197409	0.0165112	6.038e-33	---	-0.168362	0.0329782	3.30372e-07	-0.220807	0.0222987	4.07093e-23	-0.169818	0.0368235	3.99474e-06	LRRC2	5'UTR
cg13192180	17	65717569	-0.992819	0.0832153	8.185e-33	---	-0.855249	0.0701072	3.1404e-34	-1.10544	0.0483705	1.34869e-115	-1.00241	0.0627531	1.94511e-57	NOL11	Body
cg09323400	12	113535362	-0.256162	0.0214717	8.237e-33	---	-0.21316	0.0462872	4.12147e-06	-0.253916	0.0291617	3.11491e-18	-0.299307	0.0435862	6.55567e-12	DTX1	3'UTR
cg00386405	19	30863275	-0.247359	0.0208001	1.3e-32	---	-0.227672	0.0412343	3.36267e-08	-0.25196	0.028146	3.49523e-19	-0.259882	0.0465792	2.41419e-08	ZNF536	TSS200
cg17091301	2	133171381	0.671179	0.0564709	1.41e-32	+++	0.603126	0.11711	2.60348e-07	0.74977	0.0796812	4.97894e-21	0.582003	0.109656	1.11113e-07
cg25682780	12	53256093	-0.330516	0.027851	1.75e-32	---	-0.289762	0.0591645	9.70285e-07	-0.345057	0.0382949	2.05064e-19	-0.335884	0.0557607	1.705e-09
cg04409153	11	117521242	-0.261144	0.0220138	1.848e-32	---	-0.194278	0.0519604	0.000184788	-0.280319	0.0284406	6.43903e-23	-0.263464	0.0467857	1.78854e-08	DSCAML1	Body
cg20827853	10	26222642	-0.299427	0.0252469	1.911e-32	---	-0.250878	0.0550719	5.2268e-06	-0.315978	0.0338966	1.1438e-20	-0.303773	0.0520716	5.41936e-09	MYO3A	TSS1500
cg01076592	2	11656786	-0.429825	0.0362628	2.075e-32	---	-0.345627	0.0856985	5.50546e-05	-0.470496	0.0462251	2.4772e-24	-0.381399	0.0799864	1.85796e-06
cg05031081	17	72239436	-0.243147	0.020516	2.113e-32	---	-0.200189	0.038888	2.63505e-07	-0.254443	0.0339011	6.12189e-14	-0.265146	0.0344122	1.30837e-14	TTYH2	Body
cg08840379	17	71720686	-0.55131	0.0465227	2.144e-32	---	-0.444709	0.0873359	3.54427e-07	-0.622115	0.062214	1.53029e-23	-0.540337	0.0709123	2.54095e-14
cg25568337	6	157098338	0.234226	0.0197782	2.348e-32	+++	0.22237	0.0305431	3.32545e-13	0.268373	0.0276313	2.66246e-22	0.194019	0.0374891	2.27496e-07	ARID1B	TSS1500
cg14688319	10	80305722	-0.514632	0.0434952	2.67e-32	---	-0.437794	0.0913412	1.64343e-06	-0.563252	0.0598475	4.89328e-21	-0.480933	0.0878632	4.40832e-08
cg01973174	1	3441168	-0.346791	0.0293753	3.656e-32	---	-0.299853	0.0582857	2.68187e-07	-0.392433	0.0390178	8.48715e-24	-0.303745	0.0550681	3.47168e-08	MEGF6	Body
cg25169834	11	45674702	-0.419093	0.0355034	3.709e-32	---	-0.430187	0.0748522	9.07568e-09	-0.444066	0.0480651	2.49203e-20	-0.348823	0.0741232	2.5264e-06	CHST1	5'UTR
cg07332566	9	98499597	-0.229186	0.0194836	6.05e-32	---	-0.207551	0.0356653	5.90601e-09	-0.250659	0.0289447	4.71997e-18	-0.216014	0.0390874	3.26816e-08
cg12728170	15	44168437	-0.553409	0.0470622	6.34e-32	---	-0.4326	0.0633561	8.60693e-12	-0.602483	0.0361831	2.97773e-62	-0.586235	0.0317757	5.29857e-76	PIN4P1	Body
cg07098455	16	49562285	-0.485895	0.041321	6.346e-32	?--	NA	NA	NA	-0.508899	0.0508037	1.28376e-23	-0.440933	0.0710251	5.36181e-10	ZNF423	Body
cg25643567	9	116800716	-0.643479	0.0547455	6.734e-32	---	-0.558151	0.107221	1.93346e-07	-0.677122	0.0738608	4.83897e-20	-0.663291	0.125619	1.29067e-07	ZNF618	Body
cg03333188	16	49496733	-0.413427	0.035198	7.427e-32	---	-0.329864	0.0724803	5.33698e-06	-0.428026	0.0499636	1.06439e-17	-0.459942	0.0680049	1.34819e-11
cg11824422	1	2426693	-0.271464	0.0231215	7.877e-32	---	-0.22718	0.0390575	6.00698e-09	-0.314819	0.0379372	1.05509e-16	-0.269922	0.0395291	8.58357e-12	PLCH2	Body
cg19744211	14	95079224	-0.332272	0.028339	9.502e-32	---	-0.318043	0.0535091	2.78638e-09	-0.329065	0.0410873	1.15719e-15	-0.354903	0.0573957	6.27193e-10	SERPINA3	5'UTR
cg25102472	12	2715274	-0.366043	0.0313204	1.485e-31	---	-0.302296	0.0711119	2.12819e-05	-0.375958	0.039742	3.08035e-21	-0.39961	0.0728334	4.09681e-08	CACNA1C	Body
cg22485390	12	53089322	-0.383325	0.0328089	1.546e-31	---	-0.313862	0.0670343	2.83949e-06	-0.421425	0.0437992	6.47291e-22	-0.359555	0.0734837	9.93124e-07	KRT77	Body
cg25785303	2	11681908	-0.399082	0.034167	1.607e-31	---	-0.348563	0.074277	2.69566e-06	-0.402037	0.0466979	7.35009e-18	-0.435071	0.0679173	1.49485e-10	GREB1	TSS1500
cg19273163	21	45903398	-0.62652	0.0536592	1.692e-31	---	-0.574183	0.0844713	1.06546e-11	-0.699226	0.0803525	3.26147e-18	-0.551419	0.138306	6.69301e-05
cg10436104	14	95079909	-0.378648	0.032491	2.192e-31	---	-0.341982	0.0671709	3.55759e-07	-0.411731	0.0468802	1.5971e-18	-0.353051	0.0607877	6.32509e-09	SERPINA3	5'UTR
cg00676085	12	52991945	-0.471456	0.0406042	3.622e-31	---	-0.380328	0.0627991	1.39323e-09	-0.509111	0.0465333	7.35515e-28	-0.506794	0.061217	1.24585e-16	KRT72	Body
cg27541317	1	149871625	0.278616	0.0240075	3.871e-31	+++	0.241899	0.0424216	1.18237e-08	0.31172	0.0338357	3.17912e-20	0.250787	0.0571786	1.15439e-05	BOLA1	Body
cg17690617	10	80381553	-0.664822	0.0573619	4.634e-31	---	-0.534025	0.0921477	6.81938e-09	-0.732017	0.057424	3.21604e-37	-0.67951	0.0780607	3.17881e-18
cg02978097	16	86134547	-0.345681	0.029832	4.763e-31	---	-0.254522	0.0705487	0.000308858	-0.354862	0.0397052	3.98394e-19	-0.388992	0.0588819	3.9404e-11
cg06622072	1	181279616	-0.478409	0.0413745	6.353e-31	---	-0.479133	0.0887675	6.75324e-08	-0.476819	0.0565961	3.60897e-17	-0.481197	0.0830286	6.80968e-09
cg21458504	4	7150552	-0.427791	0.0370117	6.705e-31	---	-0.351642	0.0596466	3.73715e-09	-0.476574	0.0460946	4.69141e-25	-0.433011	0.0720334	1.84086e-09
cg03892041	16	88492755	-0.514755	0.0445454	6.906e-31	---	-0.453896	0.0976491	3.34786e-06	-0.550878	0.0623054	9.43741e-19	-0.494096	0.0840715	4.17539e-09	ZNF469	TSS1500
cg17298510	6	40551465	-0.425641	0.0368701	7.885e-31	---	-0.35434	0.0767322	3.87676e-06	-0.478502	0.0532922	2.73657e-19	-0.395206	0.0684114	7.60854e-09	LRFN2	5'UTR
cg17352317	9	116813189	-0.569858	0.0494117	9.01e-31	---	-0.504804	0.101415	6.43718e-07	-0.639231	0.0692912	2.82832e-20	-0.491803	0.098023	5.24253e-07	ZNF618	3'UTR
cg23382224	16	23929284	-0.365534	0.031695	9.011e-31	---	-0.391453	0.0636979	7.97359e-10	-0.338376	0.0424681	1.61548e-15	-0.410106	0.0717001	1.06682e-08	PRKCB	Body
cg06263178	16	49686567	-0.653308	0.0566993	1.018e-30	---	-0.589809	0.122052	1.34863e-06	-0.659864	0.0748564	1.19614e-18	-0.700544	0.123588	1.44171e-08	ZNF423	Body
cg06721782	1	181204397	-0.371215	0.0322212	1.036e-30	---	-0.319467	0.0623417	2.98397e-07	-0.410471	0.0447983	5.06375e-20	-0.341132	0.0694021	8.86447e-07	GM140	TSS1500
cg00362406	1	7508625	-0.787519	0.068397	1.122e-30	---	-0.648449	0.104371	5.20129e-10	-0.868724	0.0563528	1.28177e-53	-0.786899	0.0875027	2.40911e-19	CAMTA1	Body
cg26539501	10	80763945	-0.466344	0.0405346	1.247e-30	---	-0.3653	0.0823415	9.14756e-06	-0.521099	0.0599431	3.52253e-18	-0.464508	0.0739568	3.36832e-10	ZMIZ1-AS1	Body
cg05347635	1	3466879	-0.303815	0.0264287	1.387e-30	---	-0.318309	0.0516313	7.04717e-10	-0.290397	0.037319	7.16806e-15	-0.316216	0.0543493	5.9477e-09	MEGF6	Body
cg06031385	1	208972340	-0.501061	0.043628	1.572e-30	---	-0.420239	0.0934004	6.81686e-06	-0.528499	0.0563057	6.2182e-21	-0.507461	0.102426	7.25457e-07
cg14075413	14	95028105	-0.393233	0.0342442	1.602e-30	---	-0.327311	0.0651307	5.02253e-07	-0.432893	0.0488994	8.54103e-19	-0.387974	0.0709216	4.4887e-08	SERPINA4	5'UTR
cg04865535	6	40683261	-0.266246	0.0232025	1.765e-30	---	-0.216769	0.0433841	5.83764e-07	-0.283997	0.0337336	3.80324e-17	-0.290131	0.0472753	8.40613e-10
cg16328925	12	53212580	-0.36349	0.0316994	1.937e-30	---	-0.321406	0.0632295	3.71203e-07	-0.406038	0.0440446	3.00434e-20	-0.313802	0.0660013	1.98947e-06
cg06759085	2	191555076	-0.547535	0.0477588	1.987e-30	---	-0.485216	0.0746979	8.26417e-11	-0.613519	0.0435687	4.9248e-45	-0.495794	0.0733042	1.34685e-11	NAB1	3'UTR
cg03626220	16	71052200	-0.56139	0.0490485	2.473e-30	---	-0.522992	0.0451593	5.14107e-31	-0.635433	0.0290573	5.20427e-106	-0.515622	0.039032	7.65617e-40	HYDIN	Body
cg22414407	16	86127668	-0.27157	0.0237311	2.532e-30	---	-0.23274	0.0468425	6.74528e-07	-0.278539	0.0323232	6.85468e-18	-0.301961	0.0525009	8.84346e-09
cg26077108	17	36905415	0.359212	0.0314241	2.923e-30	+++	0.373033	0.061098	1.02489e-09	0.337823	0.0456105	1.295e-13	0.384123	0.061533	4.30488e-10	PCGF2	TSS1500
cg09399176	11	15135329	-0.301493	0.0264539	4.333e-30	---	-0.272378	0.052385	1.99775e-07	-0.325456	0.0359838	1.50319e-19	-0.274469	0.0584955	2.7036e-06	INSC	TSS1500
cg06438127	11	45538919	-0.408581	0.0358946	5.094e-30	---	-0.350897	0.0738763	2.03623e-06	-0.40567	0.0489466	1.1515e-16	-0.475722	0.0754823	2.93001e-10
cg15852125	12	52967677	-0.43804	0.0385158	5.701e-30	---	-0.365007	0.0654397	2.4363e-08	-0.480987	0.0571113	3.70343e-17	-0.467051	0.08639	6.43387e-08	KRT74	TSS200
cg08806670	10	80383717	-0.656765	0.0578696	7.497e-30	---	-0.534038	0.0838539	1.90674e-10	-0.726511	0.0598442	6.47981e-34	-0.678858	0.0785221	5.36017e-18
cg15394297	10	80066609	-0.425618	0.037511	7.72e-30	---	-0.348269	0.0760739	4.6935e-06	-0.475571	0.0511375	1.40645e-20	-0.388727	0.0801936	1.25115e-06
cg03223392	1	28019913	-0.299254	0.0264276	1.003e-29	---	-0.228581	0.0606476	0.000163898	-0.341629	0.0444936	1.61392e-14	-0.295909	0.0390794	3.67526e-14
cg06715322	4	7113303	-0.4101	0.0362667	1.199e-29	---	-0.450129	0.0703382	1.55889e-10	-0.402153	0.0522062	1.32739e-14	-0.383044	0.072307	1.17414e-07
cg04888174	12	33139435	-0.182636	0.0161553	1.238e-29	---	-0.147088	0.034957	2.58015e-05	-0.202895	0.0243089	7.03032e-17	-0.178706	0.0275144	8.30342e-11
cg22872885	10	80615772	-0.469043	0.0415313	1.409e-29	---	-0.423978	0.0841545	4.70218e-07	-0.499219	0.0583956	1.24256e-17	-0.451936	0.0829576	5.09984e-08
cg23978420	17	72221727	-0.283732	0.0251472	1.595e-29	---	-0.236898	0.0354395	2.31614e-11	-0.312817	0.0332704	5.34129e-21	-0.310162	0.0505325	8.36301e-10	TTYH2	Body
cg17054697	11	45717592	-0.315421	0.0279649	1.664e-29	---	-0.263371	0.0675513	9.66582e-05	-0.333264	0.0357427	1.12084e-20	-0.306171	0.0601045	3.50612e-07
cg15916077	10	45323196	-0.295424	0.0262277	1.98e-29	---	-0.256275	0.0481582	1.02902e-07	-0.303967	0.0363013	5.59605e-17	-0.334859	0.0615826	5.40172e-08	TMEM72-AS1	Body
cg08927004	6	150518504	-0.186174	0.0165304	2.008e-29	---	-0.157333	0.0292069	7.17044e-08	-0.21312	0.0236359	1.93741e-19	-0.167814	0.0362391	3.64359e-06	PPP1R14C	Body
cg16821176	6	33861528	-0.315255	0.0280179	2.266e-29	---	-0.250393	0.0545083	4.35504e-06	-0.338632	0.0402334	3.87236e-17	-0.338376	0.0559414	1.45967e-09	LINC01016	Body
cg03442220	10	80203295	-0.493791	0.0439311	2.59e-29	---	-0.400223	0.0757773	1.28086e-07	-0.552047	0.0470113	7.68655e-32	-0.481837	0.0685371	2.0608e-12
cg02524977	17	63629811	-0.429022	0.038169	2.592e-29	---	-0.417589	0.071624	5.53328e-09	-0.475755	0.053769	8.90031e-19	-0.333298	0.0828799	5.78391e-05
cg24467523	20	47029826	-0.387645	0.0345255	2.978e-29	---	-0.323429	0.069239	2.99459e-06	-0.42781	0.0458749	1.10398e-20	-0.350973	0.0802809	1.23221e-05
cg00585833	20	22453192	-0.402463	0.0358502	3.031e-29	---	-0.325906	0.0614986	1.16173e-07	-0.451133	0.0486041	1.66661e-20	-0.405826	0.0757419	8.41383e-08
cg18759202	12	2024492	-0.253598	0.0226021	3.248e-29	---	-0.215406	0.0495481	1.37754e-05	-0.264888	0.0295309	2.96871e-19	-0.26007	0.0497841	1.75134e-07	CACNA2D4	Body
cg03507326	16	2801952	0.216685	0.0193386	3.862e-29	+++	0.205573	0.0385904	9.98188e-08	0.223924	0.0257215	3.15593e-18	0.209598	0.0451321	3.41553e-06	LOC100128788	Body
cg06083483	17	32646006	-0.343657	0.0306758	3.947e-29	---	-0.261283	0.0756381	0.000551549	-0.35975	0.040823	1.22449e-18	-0.360128	0.0589407	9.96312e-10	CCL8	TSS200
cg17264064	18	47322166	-0.520349	0.0464975	4.518e-29	---	-0.431465	0.0670353	1.22354e-10	-0.513135	0.0489037	9.3261e-26	-0.591986	0.0478144	3.31504e-35	ACAA2	Body
cg21109025	17	32580869	-0.768404	0.0689198	7.222e-29	---	-0.64286	0.13014	7.82209e-07	-0.799828	0.0984563	4.52248e-16	-0.854717	0.143853	2.8223e-09	CCL2	TSS1500
cg18604584	1	59545056	-0.43188	0.0387409	7.331e-29	---	-0.416976	0.0792768	1.44253e-07	-0.465549	0.0507299	4.43192e-20	-0.341564	0.0918246	0.000199421	LINC01358	Body
cg03986557	1	202430474	0.79041	0.0709718	8.291e-29	+?+	0.671372	0.130664	2.77455e-07	NA	NA	NA	0.835978	0.0764401	7.72306e-28	PPP1R12B	Body
cg12601118	17	9859123	-0.623973	0.056083	9.388e-29	---	-0.561403	0.0977301	9.22341e-09	-0.705566	0.0605542	2.24612e-31	-0.538093	0.093429	8.44262e-09	GAS7	Body
cg20941062	5	132299811	0.240854	0.0217041	1.295e-28	+++	0.212598	0.0476048	7.97319e-06	0.263503	0.0280534	5.837e-21	0.201162	0.0493319	4.54783e-05	AFF4	TSS1500
cg05449607	6	111279612	0.240158	0.0216901	1.71e-28	+++	0.20293	0.0430346	2.41096e-06	0.274925	0.031077	9.02416e-19	0.211264	0.0426331	7.21838e-07	GTF3C6	TSS200
cg03803020	1	48283248	-0.355876	0.0321905	2.067e-28	---	-0.319475	0.068043	2.66361e-06	-0.374824	0.0449947	8.0564e-17	-0.350005	0.0626098	2.26721e-08	TRABD2B	Body
cg11653519	10	125222790	-0.401346	0.0363098	2.111e-28	---	-0.355195	0.0770245	3.99856e-06	-0.397585	0.0499329	1.68751e-15	-0.450523	0.072766	5.96375e-10
cg20522618	10	87904238	-0.443295	0.0401172	2.192e-28	---	-0.388844	0.0955632	4.72199e-05	-0.487518	0.0551182	9.15596e-19	-0.396253	0.0739847	8.51383e-08	GRID1	Body
cg20021098	6	168049428	-0.321537	0.0291031	2.236e-28	---	-0.282974	0.0496953	1.23961e-08	-0.356319	0.0456883	6.24376e-15	-0.318006	0.0580577	4.31583e-08
cg20989305	19	30586538	-0.322209	0.0291675	2.27e-28	---	-0.269365	0.0518134	2.00631e-07	-0.33938	0.0402588	3.45785e-17	-0.371093	0.073332	4.18265e-07
cg18828137	12	52968145	-0.605564	0.0548354	2.361e-28	---	-0.519249	0.0680769	2.39565e-14	-0.699162	0.0549185	3.98264e-37	-0.582257	0.0613005	2.13122e-21	KRT74	TSS1500
cg14234083	17	71731988	-0.265861	0.0240769	2.392e-28	---	-0.232325	0.0460323	4.48812e-07	-0.289572	0.0353705	2.68225e-16	-0.258975	0.0469432	3.45281e-08
cg25659656	6	40275539	-0.473478	0.0429047	2.574e-28	---	-0.382069	0.067445	1.47117e-08	-0.52478	0.0554411	2.92033e-21	-0.500157	0.0742385	1.61507e-11
cg08499840	17	32612007	-0.597185	0.0541856	3.023e-28	---	-0.541567	0.104589	2.24241e-07	-0.588469	0.0754814	6.37919e-15	-0.686981	0.116518	3.72629e-09	CCL11	TSS1500
cg11271970	1	48383526	-0.41738	0.0378939	3.256e-28	---	-0.330829	0.0832312	7.04312e-05	-0.445271	0.0516671	6.80945e-18	-0.428908	0.0750699	1.10706e-08	TRABD2B	Body
cg18795022	1	7587410	-0.46732	0.0424428	3.398e-28	---	-0.383237	0.0623642	7.98909e-10	-0.523836	0.0434626	1.8797e-33	-0.468503	0.0610999	1.74946e-14	CAMTA1	Body
cg27408748	10	80127261	-0.538408	0.0489051	3.449e-28	---	-0.434212	0.0929734	3.00785e-06	-0.567639	0.0670122	2.43966e-17	-0.607942	0.111986	5.67593e-08
cg20681321	10	129683366	-0.358143	0.0325629	3.886e-28	---	-0.286022	0.0615449	3.36194e-06	-0.403048	0.0470994	1.15462e-17	-0.352878	0.0661832	9.72258e-08	CLRN3	Body
cg00571727	10	125402914	-0.362906	0.0330075	4.055e-28	---	-0.260731	0.0825737	0.00159098	-0.390655	0.0438491	5.14659e-19	-0.36511	0.0631064	7.22397e-09
cg16617267	15	73625122	-0.424578	0.0386225	4.129e-28	---	-0.350606	0.0805323	1.33914e-05	-0.439148	0.0505784	3.8707e-18	-0.470157	0.0893421	1.42155e-07	HCN4	Body
cg00511932	1	14451215	-0.428663	0.0390067	4.294e-28	---	-0.333738	0.0739366	6.36629e-06	-0.473215	0.05551	1.53e-17	-0.448067	0.0817106	4.16792e-08
cg17127665	16	73902009	-0.44614	0.0405992	4.323e-28	---	-0.415958	0.0810211	2.83727e-07	-0.482649	0.0572473	3.4287e-17	-0.402293	0.0818634	8.91447e-07
cg23284931	11	13983273	-0.489992	0.0446342	4.878e-28	---	-0.413773	0.0812424	3.52329e-07	-0.557384	0.0650795	1.08394e-17	-0.451827	0.0935195	1.35598e-06	SPON1	TSS1500
cg14925384	1	208952087	-0.510103	0.0464884	5.171e-28	---	-0.473033	0.0961894	8.75558e-07	-0.531809	0.0617939	7.55436e-18	-0.492011	0.103836	2.15447e-06
cg27360784	16	49525304	-0.271686	0.0247606	5.181e-28	---	-0.277322	0.0558579	6.87837e-07	-0.299543	0.0355596	3.64857e-17	-0.225825	0.0438633	2.62746e-07	ZNF423	Body
cg11643285	3	16411667	0.200938	0.0183374	6.094e-28	+++	0.216182	0.0236847	7.01047e-20	0.167338	0.0412603	4.9992e-05	0.188622	0.0406947	3.56851e-06	RFTN1	Body
cg01486321	2	238064341	-0.500001	0.0456364	6.206e-28	---	-0.389778	0.0915871	2.08288e-05	-0.507228	0.062682	5.86507e-16	-0.579474	0.0830892	3.07785e-12
cg04665124	12	130604404	-0.546213	0.0498611	6.309e-28	---	-0.458031	0.106289	1.63773e-05	-0.588724	0.0679788	4.70097e-18	-0.531892	0.101369	1.54502e-07
cg06895005	16	86168540	-0.341485	0.0311932	6.839e-28	---	-0.284953	0.0570787	5.96684e-07	-0.355743	0.044837	2.11963e-15	-0.387414	0.0669098	7.03478e-09
cg14333179	1	111180330	-0.218227	0.0199637	8.178e-28	---	-0.189304	0.0376699	5.0252e-07	-0.246968	0.028164	1.80424e-18	-0.189073	0.0428872	1.04035e-05
cg04428700	7	27239556	0.261242	0.023901	8.27e-28	+++	0.240731	0.0556544	1.5221e-05	0.260895	0.0303783	8.83261e-18	0.281581	0.0539121	1.76074e-07	HOXA13	1stExon
cg15369531	3	51997385	-0.398999	0.0365168	8.615e-28	---	-0.401516	0.0804261	5.9644e-07	-0.436748	0.0517667	3.26007e-17	-0.333839	0.0670917	6.49567e-07	PCBP4	5'UTR
cg03357489	1	201032178	-0.29841	0.027312	8.66e-28	---	-0.252051	0.0481717	1.67366e-07	-0.336801	0.0401559	4.97213e-17	-0.285178	0.0587742	1.22166e-06	CACNA1S	Body
cg04732193	1	209858581	-0.585556	0.0536283	9.374e-28	---	-0.449255	0.100857	8.41315e-06	-0.640776	0.0642646	2.04391e-23	-0.607605	0.099627	1.06871e-09	HSD11B1	TSS1500
cg15623013	1	153312610	-0.282692	0.0259078	1.016e-27	---	-0.26812	0.0561639	1.80706e-06	-0.298509	0.0360707	1.27733e-16	-0.264046	0.0497372	1.10335e-07	PGLYRP4	Body
cg23517434	12	53005012	-0.572571	0.0525664	1.254e-27	?--	NA	NA	NA	-0.629712	0.062209	4.38945e-24	-0.429905	0.0982971	1.22255e-05	KRT73-AS1	Body
cg05014880	9	137147629	-0.382333	0.0351322	1.394e-27	---	-0.301867	0.0666299	5.88433e-06	-0.406802	0.0471409	6.16258e-18	-0.435048	0.0860818	4.32907e-07
cg19198918	1	18896527	-0.431094	0.039628	1.459e-27	---	-0.330721	0.0840287	8.29154e-05	-0.445132	0.0534753	8.50015e-17	-0.49507	0.082913	2.35862e-09
cg00852548	10	98898335	-0.213683	0.0196952	2.005e-27	---	-0.180372	0.0397746	5.76398e-06	-0.23471	0.0283777	1.32903e-16	-0.206504	0.0376866	4.26534e-08	SLIT1	Body
cg02044966	17	63911062	-0.44823	0.0413149	2.013e-27	---	-0.386252	0.0695667	2.82003e-08	-0.507447	0.0618315	2.269e-16	-0.425431	0.0921929	3.93916e-06	CEP112	Body
cg02666627	1	18931477	-0.400892	0.0369536	2.027e-27	---	-0.321437	0.0758756	2.2717e-05	-0.410462	0.0510359	8.79447e-16	-0.458869	0.0756643	1.32326e-09
cg15602692	3	33156716	-0.360166	0.0332363	2.311e-27	---	-0.366307	0.0676979	6.27061e-08	-0.365805	0.0446851	2.69441e-16	-0.337808	0.0732734	4.02211e-06	CRTAP	Body
cg09696045	15	90836866	0.401887	0.0370881	2.324e-27	+++	0.415311	0.0259954	1.86957e-57	0.445935	0.0182778	1.81573e-131	0.338282	0.0287847	6.8853e-32
cg26379930	11	117713560	-0.28662	0.0264538	2.356e-27	---	-0.214	0.0546889	9.11386e-05	-0.310389	0.0370618	5.52768e-17	-0.30565	0.0522281	4.85093e-09	FXYD6	5'UTR
cg04420196	15	69818665	-0.249806	0.0230637	2.451e-27	---	-0.200671	0.0415164	1.34123e-06	-0.277483	0.033595	1.461e-16	-0.259435	0.049164	1.31363e-07
cg13977320	9	116859631	-0.25901	0.0239384	2.772e-27	---	-0.20391	0.0575509	0.000395416	-0.285473	0.0314861	1.22757e-19	-0.23586	0.0479773	8.82911e-07	KIF12	Body
cg12090001	12	52761221	-0.251632	0.023302	3.49e-27	---	-0.222767	0.0551787	5.40939e-05	-0.245343	0.0322851	2.97834e-14	-0.279641	0.0424915	4.66944e-11	KRT85	5'UTR
cg05748238	16	88481008	-0.47417	0.0439212	3.598e-27	---	-0.447613	0.0865442	2.31511e-07	-0.488416	0.0620905	3.65617e-15	-0.472979	0.0892703	1.16899e-07
cg12758039	1	48447108	-0.353845	0.0328269	4.321e-27	---	-0.32358	0.0625486	2.30047e-07	-0.393661	0.044933	1.93425e-18	-0.286163	0.0751478	0.000140094
cg08323393	22	39969608	-0.317711	0.0294884	4.563e-27	---	-0.255542	0.0553311	3.86693e-06	-0.351774	0.0405054	3.80049e-18	-0.315585	0.0683805	3.92862e-06	CACNA1I	Body
cg06375202	20	21008277	-0.313677	0.0291238	4.745e-27	---	-0.253964	0.0619383	4.1265e-05	-0.326733	0.043285	4.40563e-14	-0.336031	0.050993	4.40565e-11
cg21408817	5	36679892	-0.397238	0.0368916	4.89e-27	---	-0.474121	0.0760589	4.55805e-10	-0.367968	0.05033	2.64954e-13	-0.386854	0.0773532	5.69921e-07	SLC1A3	Body
cg16222362	1	152926439	-0.264797	0.0246	5.085e-27	---	-0.285469	0.0567997	5.01111e-07	-0.287917	0.0344313	6.16321e-17	-0.212872	0.0447669	1.98335e-06
cg20048529	7	98740022	-0.244031	0.0226846	5.459e-27	---	-0.223028	0.0473374	2.45951e-06	-0.275917	0.0303048	8.64864e-20	-0.193414	0.0455647	2.18779e-05	SMURF1	Body
cg11508714	2	238343757	-0.28993	0.0269585	5.632e-27	---	-0.26097	0.0487485	8.63205e-08	-0.317367	0.0381148	8.31892e-17	-0.264821	0.0612203	1.52047e-05
cg06402572	9	33953309	-0.235575	0.0219432	6.918e-27	---	-0.228048	0.0457827	6.32229e-07	-0.25356	0.0313198	5.68774e-16	-0.21017	0.0415117	4.12896e-07	SNORD121A	TSS1500
cg24037946	10	124408844	-0.31963	0.0297743	6.966e-27	---	-0.245992	0.054278	5.84035e-06	-0.347633	0.0393981	1.10839e-18	-0.344188	0.053155	9.47042e-11
cg21241823	21	43300024	0.236833	0.0220647	7.08e-27	+++	0.209405	0.0415834	4.75903e-07	0.271884	0.034117	1.59768e-15	0.213721	0.0402722	1.11506e-07	PRDM15	TSS1500
cg08361662	11	17417384	-0.348656	0.0325015	7.571e-27	---	-0.341555	0.0667692	3.12995e-07	-0.384051	0.0520123	1.5378e-13	-0.316076	0.0532471	2.92016e-09	ABCC8	ExonBnd
cg00424402	14	95514517	-0.493893	0.0460828	8.423e-27	---	-0.401549	0.0971783	3.59492e-05	-0.542466	0.05923	5.25583e-20	-0.443028	0.111835	7.44984e-05
cg23322812	10	88024673	-0.413357	0.0385713	8.498e-27	---	-0.351878	0.0849989	3.47617e-05	-0.44046	0.0527009	6.39277e-17	-0.406166	0.0758765	8.65149e-08	MIR346	TSS200
cg13914004	9	130659670	-0.264893	0.0247196	8.575e-27	---	-0.242848	0.0435123	2.38944e-08	-0.30357	0.0358374	2.43824e-17	-0.208867	0.055073	0.000149105	ST6GALNAC6	Body
cg25790835	5	168368909	-0.387204	0.0361656	9.496e-27	---	-0.338551	0.0832277	4.74653e-05	-0.417516	0.0485108	7.52292e-18	-0.357208	0.0715645	5.99382e-07	SLIT3	Body
cg14436106	9	116817641	-0.623098	0.0582039	9.598e-27	---	-0.49413	0.0940328	1.48129e-07	-0.69393	0.0598042	3.96242e-31	-0.631672	0.084117	5.93785e-14	ZNF618	3'UTR
cg08420135	12	52717725	-0.341975	0.0319537	9.936e-27	---	-0.298685	0.0607293	8.7297e-07	-0.383726	0.0455357	3.54883e-17	-0.304815	0.0665226	4.60276e-06
cg23375725	10	98899931	-0.343244	0.0321117	1.145e-26	---	-0.278407	0.083337	0.000835545	-0.344428	0.043931	4.49853e-15	-0.371597	0.0570138	7.14098e-11	SLIT1	Body
cg19224645	1	39282003	-0.288955	0.0270342	1.152e-26	---	-0.242924	0.0546544	8.80018e-06	-0.323098	0.0387796	7.9712e-17	-0.269163	0.05209	2.37537e-07
cg14769589	17	47957813	-0.271684	0.0254372	1.255e-26	---	-0.213189	0.0556048	0.000126074	-0.274102	0.0360898	3.07819e-14	-0.309245	0.0469182	4.36449e-11
cg00319893	1	181526714	-0.363716	0.0340552	1.26e-26	---	-0.343858	0.0702074	9.69411e-07	-0.356311	0.0480623	1.22981e-13	-0.395658	0.0664502	2.61353e-09	CACNA1E	Body
cg02107816	1	7612135	-0.506354	0.0474194	1.287e-26	---	-0.412663	0.0625965	4.32715e-11	-0.529528	0.044925	4.55722e-32	-0.575366	0.0685209	4.58255e-17	CAMTA1	Body
cg04519916	17	32952449	-0.26155	0.0245103	1.391e-26	---	-0.242449	0.0518499	2.92546e-06	-0.275249	0.036987	9.9343e-14	-0.256371	0.0421965	1.23491e-09	TMEM132E	Body
cg00495476	6	168061660	-0.380425	0.0357133	1.703e-26	---	-0.379308	0.0778562	1.10525e-06	-0.425507	0.0506063	4.16428e-17	-0.304225	0.0661399	4.23046e-06
cg01424263	10	77221564	-0.367155	0.0344783	1.765e-26	---	-0.311338	0.0689423	6.30433e-06	-0.420184	0.0504731	8.43993e-17	-0.329083	0.0647808	3.77521e-07
cg00664688	6	40544405	-0.52994	0.0497949	1.891e-26	---	-0.459725	0.0541572	2.08934e-17	-0.597302	0.0392115	2.14109e-52	-0.514688	0.0681216	4.17484e-14	LRFN2	5'UTR
cg21550935	12	123131678	0.27845	0.0261667	1.913e-26	+++	0.248411	0.0486813	3.34685e-07	0.318771	0.0369629	6.46141e-18	0.223538	0.0571093	9.06974e-05
cg01699430	12	111484977	-0.315503	0.0296491	1.916e-26	---	-0.269365	0.060266	7.83657e-06	-0.34463	0.0418864	1.90818e-16	-0.302165	0.0584945	2.39528e-07	CUX2	Body
cg05169135	17	10179105	-0.43901	0.0412596	1.937e-26	---	-0.369005	0.0728519	4.081e-07	-0.495253	0.0455635	1.61077e-27	-0.389765	0.0806937	1.36416e-06
cg24964130	2	133197577	0.566217	0.0532329	2.014e-26	+++	0.48271	0.123614	9.42343e-05	0.617775	0.0699281	1.00603e-18	0.504985	0.1098	4.24264e-06	GPR39	Body
cg13404951	12	119742417	-0.405703	0.0381453	2.032e-26	---	-0.381683	0.0947259	5.59325e-05	-0.431539	0.0530859	4.32581e-16	-0.376328	0.0672731	2.21863e-08	LOC144742	TSS1500
cg09102486	5	125995555	-0.590853	0.0555769	2.132e-26	??-	NA	NA	NA	NA	NA	NA	-0.590853	0.0555769	2.13179e-26
cg10616030	12	4538694	-0.312004	0.029353	2.176e-26	---	-0.269418	0.0569579	2.24388e-06	-0.34981	0.0395014	8.32069e-19	-0.259514	0.0687597	0.000160514
cg01915328	14	95513854	-0.405434	0.0381562	2.264e-26	---	-0.353971	0.0814312	1.38095e-05	-0.422072	0.0523905	7.86532e-16	-0.415329	0.0763098	5.24864e-08
cg16560295	20	24634006	-0.325612	0.0306487	2.304e-26	---	-0.262971	0.060151	1.232e-05	-0.351046	0.0433585	5.66229e-16	-0.340379	0.0624677	5.06879e-08	SYNDIG1	Body
cg05392935	6	168065072	-0.343761	0.0323647	2.367e-26	---	-0.342265	0.0572048	2.18863e-09	-0.377232	0.0481397	4.64414e-15	-0.279483	0.0677941	3.74733e-05
cg13841463	17	77233633	-0.425062	0.0400817	2.828e-26	---	-0.331664	0.0812966	4.50987e-05	-0.46356	0.0537131	6.11883e-18	-0.431388	0.0896076	1.478e-06	RBFOX3	5'UTR
cg11932548	12	53183047	-0.271365	0.0255899	2.843e-26	---	-0.216338	0.0515033	2.6636e-05	-0.273695	0.0366927	8.71109e-14	-0.318045	0.0495469	1.37116e-10
cg13648045	17	32579022	-0.476948	0.0449899	2.941e-26	---	-0.41579	0.0828992	5.28662e-07	-0.530564	0.06526	4.29272e-16	-0.444503	0.0937691	2.1329e-06
cg21113603	19	34306891	-0.378187	0.0356905	3.1e-26	---	-0.291433	0.0712405	4.29827e-05	-0.424346	0.0500363	2.23712e-17	-0.371066	0.0728182	3.47288e-07
cg25613541	14	95025708	-0.363207	0.034298	3.325e-26	---	-0.299698	0.0627811	1.80872e-06	-0.388174	0.0535541	4.22121e-13	-0.393112	0.0635382	6.1314e-10
cg06140900	6	33868466	-0.315168	0.0297772	3.527e-26	---	-0.314567	0.0634014	6.99461e-07	-0.31342	0.0404191	8.88745e-15	-0.319739	0.061208	1.75279e-07
cg19567866	5	136682394	-0.316187	0.02988	3.616e-26	---	-0.277977	0.0583605	1.90643e-06	-0.350357	0.0412534	2.01701e-17	-0.279096	0.0647051	1.60803e-05	SPOCK1	Body
cg13488761	5	168200244	-0.425101	0.0401839	3.733e-26	---	-0.33855	0.0912464	0.000207029	-0.459826	0.0521534	1.17781e-18	-0.407074	0.0871923	3.03126e-06	SLIT3	Body
cg15167113	14	94238726	-0.318976	0.0301624	3.879e-26	---	-0.30294	0.0549391	3.50552e-08	-0.317265	0.042775	1.19743e-13	-0.347206	0.0672165	2.39817e-07	PRIMA1	Body
cg15772260	14	99696822	-0.273998	0.0259347	4.334e-26	---	-0.224174	0.0436711	2.84787e-07	-0.299936	0.036652	2.76074e-16	-0.305259	0.0677263	6.56739e-06	BCL11B	Body
cg22846582	12	52848214	-0.339828	0.0321898	4.716e-26	---	-0.306533	0.0582199	1.40117e-07	-0.388477	0.0487426	1.58709e-15	-0.297065	0.0633531	2.74493e-06
cg22091381	12	52055784	-0.21702	0.0205735	5.161e-26	---	-0.220341	0.0370884	2.83354e-09	-0.222086	0.030322	2.40194e-13	-0.202556	0.0427202	2.12175e-06	SCN8A	5'UTR
cg10403138	9	116872922	-0.32208	0.0305897	6.349e-26	---	-0.268277	0.0635666	2.43865e-05	-0.361959	0.0423187	1.19751e-17	-0.288016	0.0616844	3.02401e-06
cg12575434	11	14214472	-0.887066	0.0842624	6.458e-26	---	-0.739735	0.08842	5.9532e-17	-0.969444	0.0535177	2.45107e-73	-0.930558	0.0916474	3.19101e-24	SPON1	Body
cg03219768	17	76641090	-0.372833	0.0354419	7.021e-26	---	-0.302438	0.0759819	6.87996e-05	-0.424269	0.0487964	3.47792e-18	-0.326464	0.0702023	3.31408e-06
cg04221226	2	31292890	-0.339959	0.0323614	8.187e-26	---	-0.26964	0.0678869	7.13006e-05	-0.373891	0.0446758	5.81186e-17	-0.332601	0.0649752	3.07326e-07	GALNT14	Body
cg02796684	14	101184271	-0.203398	0.0193864	9.427e-26	---	-0.213091	0.0366991	6.38204e-09	-0.207315	0.0252131	1.99279e-16	-0.164697	0.0538231	0.0022136
cg23393637	14	95513095	-0.266534	0.0254133	9.81e-26	---	-0.230554	0.0497566	3.59306e-06	-0.285413	0.0365547	5.81821e-15	-0.267556	0.0502457	1.00974e-07
cg23412637	11	13879670	-0.366275	0.034937	1.024e-25	---	-0.337388	0.0747742	6.41918e-06	-0.419819	0.0499953	4.57387e-17	-0.298644	0.0645033	3.65835e-06
cg05924740	17	63657296	-0.360601	0.0344525	1.23e-25	---	-0.302953	0.0640201	2.22156e-06	-0.413249	0.0482655	1.1093e-17	-0.310167	0.0768714	5.4629e-05	CEP112	Body
cg00554603	6	159159434	0.166258	0.0158879	1.259e-25	+++	0.127342	0.0312456	4.59106e-05	0.183736	0.0220862	8.86627e-17	0.170801	0.0335723	3.6273e-07	SYTL3	Body
cg10092518	1	57670054	-0.378344	0.0361599	1.277e-25	---	-0.320221	0.0781252	4.15273e-05	-0.412847	0.0483333	1.3231e-17	-0.347998	0.0760522	4.74463e-06	DAB1	Body
cg25363387	17	63823864	-0.500286	0.0478392	1.352e-25	---	-0.455013	0.088031	2.35625e-07	-0.54529	0.0660906	1.57535e-16	-0.44379	0.112531	8.02285e-05	CCDC46	TSS1500
cg17456265	2	9492809	0.186403	0.0178369	1.459e-25	+++	0.148922	0.0329539	6.2107e-06	0.208585	0.0282048	1.41009e-13	0.193272	0.0321876	1.91882e-09	ASAP2	Body
cg01199224	14	95146114	-0.378832	0.036268	1.539e-25	---	-0.296517	0.0610342	1.18455e-06	-0.419368	0.0400466	1.16157e-25	-0.390098	0.0631711	6.60533e-10
cg05284050	10	80665368	-0.413994	0.0396403	1.565e-25	---	-0.363505	0.0658554	3.39484e-08	-0.480096	0.0432963	1.4249e-28	-0.372499	0.0505848	1.7867e-13
cg24338780	1	174968123	0.252514	0.0241824	1.593e-25	+++	0.290315	0.0472927	8.32107e-10	0.241461	0.0344661	2.45687e-12	0.234476	0.0487313	1.49717e-06	CACYBP	TSS1500
cg00079784	6	167165079	-0.341159	0.0326744	1.608e-25	---	-0.322198	0.0691644	3.18619e-06	-0.368767	0.0433852	1.89858e-17	-0.286646	0.0713642	5.90284e-05	RPS6KA2	Body
cg22999268	13	20532672	0.411031	0.0393897	1.716e-25	+++	0.419325	0.0880266	1.90154e-06	0.400541	0.0543144	1.64978e-13	0.425113	0.0752737	1.62739e-08	ZMYM2	TSS200
cg15502416	17	64984875	-0.535988	0.0513711	1.74e-25	---	-0.542329	0.106678	3.69945e-07	-0.553235	0.0682061	5.01127e-16	-0.479954	0.11463	2.82705e-05	CACNG4	Body
cg18727273	12	53087273	-0.238807	0.0228893	1.751e-25	---	-0.203391	0.0415337	9.73096e-07	-0.266825	0.0354317	5.04686e-14	-0.235449	0.0433379	5.5458e-08	KRT77	Body
cg11607217	19	30808539	-0.37695	0.03614	1.804e-25	---	-0.284426	0.0824282	0.000559368	-0.410583	0.0446643	3.83322e-20	-0.349287	0.0923795	0.000156196
cg20769487	1	3523600	-0.299678	0.0287445	1.895e-25	---	-0.260423	0.0552393	2.42355e-06	-0.339618	0.0403867	4.12928e-17	-0.256549	0.0609161	2.53662e-05	MEGF6	Body
cg00899124	11	17449715	-0.296136	0.0284248	2.047e-25	---	-0.241329	0.0403861	2.29321e-09	-0.320122	0.0323635	4.53371e-23	-0.335108	0.0572749	4.88996e-09	ABCC8	Body
cg12615754	11	17582314	-0.155395	0.0149291	2.258e-25	---	-0.139238	0.0293806	2.14654e-06	-0.16073	0.0213776	5.53585e-14	-0.161573	0.0296154	4.87786e-08	OTOG	Body
cg05878460	1	42231702	-0.268405	0.0258098	2.497e-25	---	-0.217616	0.0521278	2.9843e-05	-0.313702	0.0393291	1.50746e-15	-0.246637	0.0453304	5.30227e-08	HIVEP3	5'UTR
cg04138773	12	52807664	-0.309044	0.0297351	2.661e-25	---	-0.263401	0.0474059	2.75568e-08	-0.321761	0.0494112	7.42061e-11	-0.363677	0.0601462	1.47988e-09
cg02618319	11	119247012	-0.254115	0.0244903	3.184e-25	---	-0.210123	0.0502149	2.85818e-05	-0.290268	0.0339546	1.24476e-17	-0.219623	0.0497926	1.03009e-05	USP2	5'UTR
cg03242313	9	4081533	-0.290437	0.0280155	3.504e-25	---	-0.299545	0.0502973	2.593e-09	-0.317664	0.0413223	1.50071e-14	-0.223766	0.0584033	0.000127419	GLIS3	Body
cg22686124	1	245836513	-0.578143	0.0557794	3.584e-25	---	-0.644465	0.124427	2.22508e-07	-0.626584	0.0806485	7.89046e-15	-0.464318	0.0985011	2.43097e-06	KIF26B	Body
cg03728674	16	88485656	-0.348848	0.0336594	3.613e-25	---	-0.281363	0.0568501	7.45158e-07	-0.355846	0.0418967	2.00674e-17	-0.416892	0.0636508	5.76651e-11
cg00816258	20	58383585	-0.364159	0.0351512	3.778e-25	---	-0.315484	0.0692168	5.16629e-06	-0.399394	0.0494146	6.3442e-16	-0.341809	0.0723463	2.30549e-06	PHACTR3	Body
cg07816873	12	1100472	0.250079	0.0241475	3.919e-25	+++	0.265562	0.0351075	3.90097e-14	0.275367	0.0266314	4.64918e-25	0.193951	0.0381165	3.61144e-07	ERC1	1stExon
cg09939673	11	45714930	-0.28867	0.027915	4.597e-25	---	-0.273393	0.0543967	5.01074e-07	-0.29101	0.0411125	1.45833e-12	-0.299351	0.0531719	1.80345e-08
cg00299737	16	49671991	-0.557819	0.0539556	4.72e-25	---	-0.410914	0.119218	0.000567398	-0.580451	0.0726872	1.39839e-15	-0.629983	0.109193	7.9537e-09	ZNF423	Body
cg18014842	11	126355874	-0.245466	0.0237462	4.789e-25	---	-0.194148	0.0411786	2.41967e-06	-0.274603	0.0378583	4.06288e-13	-0.265909	0.0453622	4.57563e-09	KIRREL3	Body
cg22001483	6	168109493	-0.270278	0.0261544	4.947e-25	---	-0.221903	0.0456691	1.18019e-06	-0.31311	0.0405223	1.10229e-14	-0.262539	0.0517487	3.90892e-07
cg18029686	1	153013862	-0.242604	0.0234928	5.334e-25	---	-0.221346	0.0436565	3.97479e-07	-0.25352	0.0327003	8.9868e-15	-0.245292	0.0532992	4.18126e-06	SPRR2D	TSS1500
cg04706200	10	80103141	-0.429875	0.041685	6.189e-25	---	-0.352174	0.0723603	1.13336e-06	-0.461315	0.0638869	5.16795e-13	-0.481033	0.0846655	1.33461e-08
cg09978626	6	40903036	-0.349678	0.0339091	6.206e-25	---	-0.309968	0.0668514	3.54064e-06	-0.375986	0.0477796	3.57005e-15	-0.336985	0.0693547	1.1806e-06
cg21126506	14	76954980	-0.308866	0.0299763	6.783e-25	---	-0.276878	0.053814	2.67389e-07	-0.347218	0.0446187	7.14499e-15	-0.277881	0.0614	6.01818e-06	ESRRB	Body
cg01987353	17	32569640	-0.575969	0.0559128	6.959e-25	---	-0.491237	0.105575	3.27204e-06	-0.604184	0.0763787	2.56616e-15	-0.623046	0.130479	1.79648e-06
cg02557442	9	98585912	-0.769611	0.0747392	7.248e-25	---	-0.655559	0.14028	2.96526e-06	-0.72838	0.105237	4.47501e-12	-0.943381	0.136075	4.12653e-12	LINC00476	Body
cg04818421	11	17568197	-0.320775	0.0311542	7.317e-25	---	-0.27265	0.062676	1.36042e-05	-0.316996	0.0424086	7.73184e-14	-0.386092	0.0674625	1.04617e-08	OTOG	TSS1500
cg14336854	7	11012871	0.316228	0.0307293	7.754e-25	+++	0.321445	0.0600126	8.49445e-08	0.330809	0.0410038	7.16039e-16	0.261981	0.0732121	0.000345725	PHF14	TSS1500
cg18777449	11	17568380	-0.352284	0.0342489	8.15e-25	---	-0.273473	0.0610763	7.54973e-06	-0.399312	0.0421756	2.85625e-21	-0.350577	0.0529143	3.46371e-11	OTOG	TSS1500
cg13958456	20	23014939	-0.159722	0.0155386	8.759e-25	---	-0.148296	0.0267843	3.0827e-08	-0.177599	0.0228317	7.333e-15	-0.137578	0.0347225	7.42574e-05	SSTR4	TSS1500
cg13323902	5	140090859	0.30699	0.0298702	8.904e-25	+++	0.324617	0.0420923	1.23834e-14	0.347087	0.0343953	6.04712e-24	0.255533	0.0322964	2.53046e-15	VTRNA1-1	TSS200
cg18107181	14	98672128	-0.341721	0.0332868	1.003e-24	---	-0.255099	0.0695264	0.000243407	-0.361404	0.044778	6.97158e-16	-0.382873	0.0712631	7.7583e-08
cg00672972	10	79823961	-0.511091	0.0498016	1.039e-24	---	-0.411226	0.0658728	4.29984e-10	-0.562866	0.044234	4.31004e-37	-0.539386	0.0678311	1.83685e-15
cg27360669	2	121543492	-0.42783	0.0416936	1.053e-24	---	-0.337502	0.0846694	6.71631e-05	-0.462404	0.0563885	2.39751e-16	-0.442067	0.0908089	1.12673e-06
cg03836994	6	168594959	-0.40805	0.039771	1.067e-24	---	-0.355536	0.0852098	3.01304e-05	-0.414956	0.0571167	3.72867e-13	-0.435266	0.0729405	2.41047e-09
cg16302947	10	50123777	-0.44609	0.0434882	1.093e-24	---	-0.436983	0.0765913	1.16077e-08	-0.450274	0.0603691	8.73869e-14	-0.450906	0.109175	3.62578e-05	LRRC18	TSS1500
cg05144700	6	41301695	-0.340044	0.0331562	1.114e-24	---	-0.261511	0.0711888	0.000239262	-0.372072	0.0455253	3.01153e-16	-0.340231	0.0659629	2.49714e-07
cg26791805	14	99653857	-0.50516	0.0493125	1.258e-24	---	-0.440861	0.0953851	3.80227e-06	-0.556575	0.0691626	8.46065e-16	-0.465261	0.104107	7.85544e-06	BCL11B	Body
cg09607782	19	30640841	-0.32275	0.0315514	1.465e-24	---	-0.26024	0.0596016	1.26351e-05	-0.33324	0.0449582	1.24209e-13	-0.3771	0.0661854	1.21481e-08
cg25974054	12	114208981	-0.328678	0.0321425	1.522e-24	---	-0.254363	0.0695386	0.000254322	-0.354413	0.0449453	3.13443e-15	-0.338556	0.0613032	3.33929e-08	LINC01234	Body
cg06256438	2	121260279	-0.300095	0.0293515	1.546e-24	---	-0.260757	0.0557115	2.86207e-06	-0.335429	0.042779	4.47056e-15	-0.277386	0.0585081	2.12684e-06
cg06094515	10	124400447	-0.425153	0.0415975	1.603e-24	---	-0.316829	0.0849332	0.000191228	-0.443182	0.0597181	1.16032e-13	-0.484792	0.0770848	3.19358e-10	DMBT1	Body
cg25555781	2	238591946	-0.391345	0.0382953	1.628e-24	---	-0.323773	0.068783	2.51189e-06	-0.427783	0.0535015	1.28805e-15	-0.404159	0.09085	8.64141e-06	LRRFIP1	Body
cg01191157	6	166526789	-0.230745	0.0225859	1.676e-24	---	-0.194104	0.0469245	3.52616e-05	-0.23708	0.0295906	1.12873e-15	-0.256577	0.0524075	9.79038e-07
cg22930888	2	121708514	-0.39442	0.0386171	1.724e-24	---	-0.307886	0.0802848	0.000125602	-0.449153	0.0516239	3.30492e-18	-0.357764	0.0758851	2.42247e-06	GLI2	Body
cg23131353	12	106640821	0.266198	0.026078	1.83e-24	+++	0.300188	0.0546985	4.06384e-08	0.26373	0.0338868	7.10029e-15	0.231488	0.061385	0.000162541	CKAP4	Body
cg00011943	20	24686278	-0.293237	0.0287299	1.851e-24	---	-0.337828	0.0591031	1.09116e-08	-0.299672	0.041621	6.02028e-13	-0.245879	0.0536064	4.50202e-06
cg23275119	1	57451639	-0.379579	0.037191	1.86e-24	---	-0.316888	0.0844673	0.000175704	-0.419677	0.0531891	3.01512e-15	-0.356091	0.0660323	6.94122e-08
cg02828496	11	113139906	-0.277095	0.027174	2.043e-24	---	-0.227149	0.0521908	1.34724e-05	-0.28836	0.0426827	1.41938e-11	-0.304828	0.0477707	1.75862e-10	NCAM1	Body
cg18166349	20	61039348	-0.401251	0.0393569	2.083e-24	---	-0.363482	0.0855496	2.1493e-05	-0.449483	0.0533353	3.53105e-17	-0.326327	0.0797023	4.23411e-05	GATA5	3'UTR
cg00038675	1	152853543	-0.217227	0.021313	2.148e-24	---	-0.163396	0.0447569	0.000261487	-0.246155	0.0284639	5.24245e-18	-0.207729	0.0382784	5.73739e-08	SMCP	5'UTR
cg10654481	20	24722292	-0.299235	0.0293595	2.15e-24	---	-0.273914	0.0647303	2.32017e-05	-0.331743	0.0404699	2.45886e-16	-0.254831	0.0567151	7.01689e-06
cg21605505	10	87912236	-0.387267	0.0379993	2.166e-24	---	-0.392748	0.07679	3.14454e-07	-0.394905	0.0527405	7.00882e-14	-0.364778	0.0782186	3.10768e-06	GRID1	Body
cg14036033	1	35206233	-0.247952	0.0243351	2.219e-24	---	-0.190593	0.0503091	0.0001516	-0.272795	0.0347651	4.26761e-15	-0.252473	0.0463174	5.01088e-08
cg09204631	10	80655376	-0.489701	0.0480666	2.244e-24	---	-0.382774	0.0874363	1.19912e-05	-0.551633	0.0557656	4.50894e-23	-0.474059	0.0877667	6.61399e-08
cg21246570	15	70145722	-0.312542	0.0306783	2.249e-24	---	-0.245423	0.0667897	0.000238253	-0.342968	0.0419626	3.00376e-16	-0.304288	0.0608078	5.61256e-07
cg13908827	2	240429013	-0.228126	0.0224019	2.354e-24	---	-0.19922	0.0365442	4.99543e-08	-0.250129	0.0342475	2.80243e-13	-0.235501	0.0505556	3.18908e-06
cg26722381	17	9903866	-0.557477	0.054774	2.492e-24	---	-0.597965	0.116727	3.01069e-07	-0.60556	0.0751881	8.01742e-16	-0.41925	0.109745	0.000133335	GAS7	Body
cg06053834	10	98923923	-0.233721	0.0229915	2.825e-24	---	-0.183037	0.0442528	3.53154e-05	-0.257317	0.0311332	1.39648e-16	-0.238123	0.053497	8.54139e-06	SLIT1	Body
cg11640233	11	134505273	-0.289639	0.0285327	3.276e-24	---	-0.221014	0.0530917	3.14256e-05	-0.3227	0.0394827	3.00316e-16	-0.302739	0.0621348	1.10312e-06
cg26708144	11	119211650	-0.234232	0.023086	3.45e-24	---	-0.168915	0.0575061	0.00331032	-0.262225	0.030555	9.31665e-18	-0.21388	0.0445967	1.61979e-06	C1QTNF5	5'UTR
cg02747142	17	32012852	-0.443591	0.0437386	3.601e-24	---	-0.332135	0.0820985	5.21952e-05	-0.482527	0.0581536	1.06357e-16	-0.481002	0.0783084	8.12821e-10	ASIC2	Body
cg15364767	9	98324110	-0.369748	0.0364977	4.037e-24	---	-0.288481	0.0613847	2.60724e-06	-0.397728	0.0468476	2.06964e-17	-0.41797	0.0705092	3.06866e-09
cg22728144	12	52902246	-0.377192	0.0372508	4.248e-24	---	-0.290854	0.061914	2.63084e-06	-0.404929	0.045564	6.27627e-19	-0.419307	0.0607087	4.95472e-12
cg13984563	14	95047655	-0.272491	0.0269117	4.264e-24	---	-0.265508	0.0582963	5.25202e-06	-0.303079	0.0357806	2.44392e-17	-0.200989	0.0572209	0.000443903	SERPINA5	TSS200
cg22405962	1	42469173	-0.329997	0.0325945	4.31e-24	---	-0.337559	0.0704449	1.65274e-06	-0.309761	0.0462455	2.11007e-11	-0.359163	0.0606154	3.11763e-09	HIVEP3	Body
cg22542786	1	232428789	-0.439353	0.0434599	5.02e-24	---	-0.339702	0.0992323	0.00061865	-0.453786	0.0587247	1.09819e-14	-0.482384	0.0851504	1.46958e-08
cg08817497	16	49814595	-0.514994	0.0509832	5.455e-24	---	-0.463935	0.094624	9.4419e-07	-0.533974	0.0722753	1.48991e-13	-0.540351	0.110701	1.05466e-06	ZNF423	Body
cg04656009	17	32645806	-0.33055	0.0327263	5.5e-24	---	-0.269698	0.043629	6.34459e-10	-0.376401	0.0425435	8.95539e-19	-0.347696	0.0520505	2.38971e-11	CCL8	TSS1500
cg03173723	12	53044813	-0.27605	0.0273394	5.687e-24	---	-0.219599	0.0585555	0.000176639	-0.300597	0.0369018	3.76614e-16	-0.271042	0.0566236	1.69528e-06	KRT2	Body
cg10109776	1	2510071	-0.21711	0.0215082	5.856e-24	---	-0.173355	0.0495076	0.000462506	-0.223273	0.0317753	2.11588e-12	-0.232501	0.0361963	1.33313e-10	LOC100996583	Body
cg17521156	10	44198440	-0.275271	0.0272745	5.955e-24	---	-0.230155	0.0610839	0.000164658	-0.326912	0.042201	9.44116e-15	-0.24379	0.0432975	1.7962e-08
cg24464444	14	99636093	-0.357324	0.0354112	6.074e-24	---	-0.397747	0.0757625	1.52171e-07	-0.36167	0.0468055	1.10039e-14	-0.303207	0.0774295	9.00624e-05	BCL11B	3'UTR
cg22853601	1	15162073	-0.462072	0.0458723	7.273e-24	---	-0.408467	0.0791921	2.49694e-07	-0.489948	0.0706971	4.20132e-12	-0.487744	0.0929707	1.55263e-07	KIAA1026	Body
cg26281310	20	58149139	-0.297453	0.0295363	7.441e-24	---	-0.280435	0.0565379	7.04472e-07	-0.291551	0.041863	3.29795e-12	-0.330524	0.0616838	8.39765e-08
cg11730618	3	128444529	-0.646602	0.0642067	7.45e-24	---	-0.7721	0.0775849	2.47963e-23	-0.57386	0.0464896	5.25872e-35	-0.623331	0.0668892	1.17602e-20	RAB7A	TSS1500
cg12603254	20	58401969	-0.307853	0.0305734	7.55e-24	---	-0.260516	0.054081	1.45628e-06	-0.323001	0.0474582	1.00342e-11	-0.34117	0.0593472	8.99277e-09	PHACTR3	Body
cg26022064	7	98739782	-0.270733	0.0269225	8.642e-24	---	-0.242254	0.0478198	4.06316e-07	-0.307205	0.0393319	5.6931e-15	-0.233151	0.0581298	6.04957e-05	SMURF1	Body
cg03145386	6	167637331	-0.301717	0.0300126	8.913e-24	---	-0.26502	0.0589668	6.97679e-06	-0.333921	0.0440712	3.54e-14	-0.28213	0.0570066	7.45669e-07
cg00581043	6	168106129	-0.264889	0.0263559	9.144e-24	---	-0.237594	0.0514606	3.89304e-06	-0.269265	0.037891	1.19192e-12	-0.284751	0.0523081	5.21763e-08
cg04770238	17	76596622	-0.425651	0.0423561	9.248e-24	---	-0.366497	0.0883373	3.34167e-05	-0.477097	0.0550065	4.19167e-18	-0.330237	0.10063	0.00103183
cg02383399	10	79955371	-0.53543	0.0532912	9.446e-24	---	-0.431323	0.0679441	2.17854e-10	-0.593169	0.0522114	6.54628e-30	-0.569894	0.074983	2.9544e-14
cg06573530	2	38828422	-0.324681	0.032317	9.494e-24	---	-0.310635	0.0658594	2.39773e-06	-0.350801	0.0451864	8.26773e-15	-0.284399	0.064931	1.1867e-05	HNRNPLL	Body
cg17840021	4	7164855	-0.376258	0.0375416	1.215e-23	---	-0.291792	0.0725123	5.72078e-05	-0.414842	0.0521401	1.77272e-15	-0.388612	0.0812408	1.72311e-06
cg20371265	10	80400824	-0.740081	0.0738823	1.283e-23	---	-0.579215	0.0996006	6.04969e-09	-0.824828	0.0664301	2.12732e-35	-0.775668	0.0804911	5.59627e-22
cg26655226	1	152842871	-0.316844	0.0316316	1.287e-23	---	-0.347905	0.0877389	7.3326e-05	-0.299063	0.0390644	1.92328e-14	-0.352394	0.0683193	2.49546e-07
cg16907818	14	95158563	-0.290551	0.0290067	1.287e-23	---	-0.278962	0.0603488	3.79142e-06	-0.313953	0.041254	2.73583e-14	-0.258166	0.0553544	3.10306e-06
cg18170074	1	153201685	-0.210253	0.0209952	1.318e-23	---	-0.153894	0.0445364	0.000549357	-0.233911	0.029278	1.35686e-15	-0.211616	0.0408974	2.2877e-07
cg24767237	5	172662724	-0.300268	0.0300008	1.396e-23	---	-0.258546	0.0595955	1.43557e-05	-0.305842	0.041023	8.96196e-14	-0.336123	0.0651949	2.52745e-07	NKX2-5	TSS1500
cg12708331	1	3440961	-0.327532	0.0327253	1.398e-23	---	-0.327554	0.0772226	2.21854e-05	-0.305274	0.0450598	1.24521e-11	-0.367593	0.0604624	1.2041e-09	MEGF6	Body
cg21080450	10	45496195	0.249697	0.0249611	1.472e-23	+++	0.19788	0.0380323	1.9614e-07	0.278039	0.0361181	1.3816e-14	0.272559	0.0399727	9.19144e-12	C10orf25	Body
cg14218747	15	69883108	-0.314677	0.0314606	1.489e-23	---	-0.249251	0.0575561	1.48721e-05	-0.350351	0.0457963	2.00677e-14	-0.32651	0.0657003	6.70601e-07
cg01540722	16	55480049	-0.437555	0.0437523	1.513e-23	---	-0.383288	0.0891679	1.71957e-05	-0.418725	0.0639647	5.90284e-11	-0.512631	0.0810543	2.53996e-10
cg05268189	1	112343818	-0.298113	0.02982	1.57e-23	---	-0.254633	0.0529081	1.48871e-06	-0.347016	0.0445657	6.88275e-15	-0.263658	0.0615653	1.84741e-05	KCND3	Body
cg18549688	2	236299625	-0.243107	0.0243249	1.617e-23	---	-0.218657	0.0430108	3.70032e-07	-0.280515	0.0325224	6.39248e-18	-0.192748	0.0504968	0.000135067
cg26746133	15	70212168	-0.231811	0.023202	1.669e-23	---	-0.176148	0.0553909	0.00147231	-0.253036	0.0329613	1.63174e-14	-0.22953	0.0404483	1.38974e-08
cg20408339	17	72325008	-0.361857	0.0362218	1.685e-23	---	-0.276005	0.070302	8.63729e-05	-0.409576	0.0447818	5.90537e-20	-0.349005	0.0649397	7.68824e-08	KIF19	Body
cg18221610	4	7164648	-0.326154	0.0326513	1.703e-23	---	-0.261745	0.0560263	2.98534e-06	-0.357782	0.048288	1.2693e-13	-0.362654	0.0724429	5.55543e-07
cg17104421	12	4708016	-0.372245	0.0372944	1.841e-23	---	-0.390038	0.0769313	3.97915e-07	-0.407449	0.0502602	5.19737e-16	-0.262331	0.0805454	0.00112621	DYRK4	Body
cg15660468	21	45910042	0.570872	0.0572252	1.944e-23	+++	0.527244	0.103772	3.75882e-07	0.649077	0.0828401	4.6769e-15	0.460898	0.122364	0.000165482
cg25305993	1	181382934	-0.241377	0.0242002	1.977e-23	---	-0.202552	0.0481899	2.63147e-05	-0.271412	0.0344008	3.02913e-15	-0.221323	0.0481194	4.23613e-06
cg12459841	9	87729621	-0.408804	0.0410266	2.182e-23	---	-0.359628	0.0781583	4.19919e-06	-0.442528	0.0561365	3.19412e-15	-0.385359	0.0940369	4.16816e-05
cg13720762	21	39871503	-0.288069	0.0289149	2.22e-23	---	-0.244969	0.0554333	9.90838e-06	-0.303304	0.0411343	1.66191e-13	-0.306028	0.0598003	3.09597e-07	ERG	TSS1500
cg01520122	17	32595801	-0.605751	0.0608214	2.292e-23	---	-0.480134	0.0970531	7.53164e-07	-0.639968	0.074247	6.72787e-18	-0.708969	0.118189	1.99045e-09	CCL7	TSS1500
cg25197238	1	18335878	-0.315663	0.0317279	2.545e-23	---	-0.250708	0.0786523	0.00143484	-0.335738	0.0432086	7.83878e-15	-0.31481	0.0581126	6.05274e-08
cg19910802	14	96520233	-0.339194	0.0341018	2.612e-23	---	-0.324552	0.0734217	9.85288e-06	-0.371642	0.0518081	7.3143e-13	-0.30814	0.0575603	8.63395e-08	C14orf132	Body
cg11944195	15	31765119	-0.34561	0.0347537	2.664e-23	---	-0.271658	0.0673826	5.54038e-05	-0.379015	0.0476435	1.78818e-15	-0.35501	0.0773484	4.43769e-06
cg02911689	1	48236056	-0.310699	0.0312521	2.741e-23	---	-0.295023	0.062516	2.3682e-06	-0.340906	0.0447215	2.48079e-14	-0.269309	0.0610853	1.03974e-05	TRABD2B	Body
cg24119717	5	139488731	-0.251848	0.0253326	2.743e-23	---	-0.226796	0.0412359	3.7986e-08	-0.296261	0.0428683	4.81384e-12	-0.229699	0.0484501	2.12733e-06
cg22593807	10	80015107	-0.652536	0.0656426	2.767e-23	---	-0.514004	0.0923581	2.61652e-08	-0.732224	0.0582943	3.46796e-36	-0.66981	0.0772979	4.50253e-18
cg22013966	14	95106170	-0.335164	0.0337368	2.942e-23	---	-0.270233	0.0457671	3.53666e-09	-0.380372	0.0346711	5.27733e-28	-0.34087	0.0467724	3.14972e-13	SERPINA13	TSS1500
cg22428825	10	72840916	-0.457442	0.0460869	3.22e-23	---	-0.446859	0.0908207	8.64442e-07	-0.465449	0.0624334	8.97832e-14	-0.449153	0.10368	1.47689e-05
cg08309747	11	13983705	-0.531293	0.0535352	3.268e-23	---	-0.454431	0.0999245	5.42246e-06	-0.531829	0.0789823	1.65597e-11	-0.61734	0.106321	6.3845e-09	SPON1	TSS1500
cg08440572	1	19121800	-0.337778	0.0340392	3.301e-23	---	-0.300498	0.0762539	8.12263e-05	-0.359454	0.0436327	1.74852e-16	-0.307778	0.0776574	7.39284e-05
cg08277921	14	96509376	-0.404921	0.0408096	3.333e-23	---	-0.418154	0.0780684	8.49646e-08	-0.466572	0.0561499	9.61824e-17	-0.329116	0.0594716	3.13009e-08	C14orf132	Body
cg24050519	1	3436037	-0.263976	0.0266142	3.455e-23	---	-0.239766	0.0526302	5.22204e-06	-0.2984	0.0370344	7.79499e-16	-0.213123	0.0557556	0.00013213	MEGF6	Body
cg06203970	2	217658337	-0.454901	0.0458698	3.504e-23	---	-0.394576	0.089441	1.02621e-05	-0.475889	0.0637646	8.44362e-14	-0.477705	0.0979051	1.06478e-06
cg23707809	16	20709242	-0.314744	0.0317385	3.518e-23	---	-0.249942	0.0732929	0.000649194	-0.357941	0.0434351	1.71048e-16	-0.275567	0.0601365	4.59785e-06
cg16996788	6	168106222	-0.319944	0.0322645	3.537e-23	---	-0.303631	0.0667426	5.38302e-06	-0.326807	0.0464954	2.08322e-12	-0.321726	0.0604614	1.03099e-07
cg05259891	2	102866879	-0.259448	0.0261645	3.546e-23	---	-0.235983	0.052541	7.07518e-06	-0.292925	0.0371372	3.07962e-15	-0.21721	0.0517486	2.69974e-05
cg24845675	1	3649971	-0.244131	0.0246308	3.706e-23	---	-0.200196	0.0405852	8.10875e-07	-0.280473	0.0378179	1.20332e-13	-0.247822	0.0540725	4.58059e-06	TP73	3'UTR
cg11653453	20	56266295	-0.453537	0.0457587	3.71e-23	---	-0.407868	0.0852451	1.71286e-06	-0.472945	0.0638929	1.33987e-13	-0.469645	0.10259	4.69694e-06	PMEPA1	TSS1500
cg23610588	22	44438406	-0.276966	0.0279642	3.987e-23	---	-0.20996	0.048638	1.58322e-05	-0.305523	0.0299885	2.24302e-24	-0.289034	0.0470758	8.26445e-10	PARVB	Body
cg24606594	12	51795291	-0.303126	0.0306082	4.023e-23	---	-0.232455	0.0639003	0.000275004	-0.311557	0.0423881	1.98071e-13	-0.350563	0.0613218	1.08563e-08
cg08805781	9	116943083	-0.307824	0.0310918	4.143e-23	---	-0.271306	0.0641361	2.3353e-05	-0.340266	0.0425575	1.29105e-15	-0.270055	0.0646575	2.95771e-05	COL27A1	Body
cg11299416	1	18059074	-0.337237	0.0340644	4.163e-23	---	-0.267587	0.0744272	0.000324026	-0.375912	0.0454021	1.23558e-16	-0.305686	0.0714027	1.85924e-05
cg07170546	10	124459039	-0.288056	0.0290975	4.176e-23	---	-0.214769	0.0630852	0.000663006	-0.299856	0.0388184	1.12214e-14	-0.327815	0.0612905	8.86622e-08	C10orf120	Body
cg04481855	1	155080445	0.181593	0.0183697	4.812e-23	+++	0.155054	0.0316046	9.29303e-07	0.216994	0.0287651	4.57033e-14	0.16053	0.036106	8.74566e-06
cg08725480	10	77541371	-0.349237	0.0353359	4.916e-23	---	-0.296268	0.0587956	4.68093e-07	-0.380963	0.0535921	1.17242e-12	-0.375404	0.078223	1.59344e-06	C10orf11	TSS1500
cg14995157	9	116839921	-0.398267	0.0403025	4.985e-23	---	-0.335731	0.058359	8.77472e-09	-0.462986	0.0444878	2.30297e-25	-0.370824	0.0614458	1.58984e-09	AMBP	Body
cg00249614	1	59593751	-0.389354	0.0394035	5.022e-23	---	-0.409797	0.0897348	4.95312e-06	-0.392108	0.0517071	3.36972e-14	-0.364883	0.0828016	1.04951e-05
cg12067997	12	3583597	-0.217875	0.0220521	5.083e-23	---	-0.230719	0.0430725	8.48375e-08	-0.207073	0.0302177	7.2474e-12	-0.229498	0.0486684	2.41059e-06
cg01434336	2	36707220	-0.235059	0.0238131	5.561e-23	---	-0.18308	0.0522093	0.000453769	-0.271418	0.0340378	1.5359e-15	-0.211976	0.0432954	9.77882e-07	CRIM1	Body
cg26217286	8	20880199	-0.494178	0.0500796	5.738e-23	---	-0.401944	0.0911692	1.0396e-05	-0.563734	0.0724236	7.03555e-15	-0.469519	0.106741	1.08921e-05
cg05054096	6	168084730	-0.347824	0.0352656	6.022e-23	---	-0.38267	0.0631153	1.33579e-09	-0.335903	0.0536555	3.84085e-10	-0.32543	0.0697255	3.05168e-06	LOC441178	TSS1500
cg20268658	10	44961090	-0.250596	0.0254189	6.289e-23	---	-0.188078	0.0451975	3.16526e-05	-0.262795	0.0308107	1.47182e-17	-0.283145	0.0386051	2.22732e-13
cg06734169	3	37216510	-0.256643	0.0260518	6.769e-23	---	-0.202921	0.0511029	7.16209e-05	-0.294012	0.0374562	4.17734e-15	-0.240589	0.051454	2.92798e-06	LRRFIP2	5'UTR
cg15172734	3	57743377	-0.463901	0.0470923	6.794e-23	---	-0.371381	0.0897701	3.51836e-05	-0.488803	0.0696646	2.27458e-12	-0.516473	0.090992	1.37862e-08	SLMAP	5'UTR
cg00524023	6	40886605	-0.379191	0.0385119	7.127e-23	---	-0.344453	0.0731793	2.5142e-06	-0.403701	0.0515275	4.70062e-15	-0.354436	0.094975	0.000190052
cg04084600	2	235016302	-0.35584	0.0361474	7.268e-23	---	-0.287033	0.058023	7.54105e-07	-0.415059	0.0392189	3.56805e-26	-0.340625	0.0413669	1.80721e-16
cg07688972	11	14441233	-0.249005	0.0253026	7.49e-23	---	-0.274337	0.0459716	2.40883e-09	-0.231479	0.0372321	5.06149e-10	-0.250793	0.0521708	1.53097e-06
cg01567509	1	15104223	-0.402011	0.0408652	7.762e-23	---	-0.3874	0.0793191	1.03921e-06	-0.38137	0.0595506	1.51228e-10	-0.453585	0.0795844	1.20211e-08	KIAA1026	Body
cg16347629	1	35228240	-0.312379	0.0317584	7.87e-23	---	-0.277186	0.0640388	1.50197e-05	-0.343102	0.0427889	1.07061e-15	-0.271681	0.070456	0.000115238	GJB4	3'UTR
cg26046994	6	167812659	-0.244116	0.0248203	7.93e-23	---	-0.273303	0.0447317	9.97327e-10	-0.23471	0.038535	1.1234e-09	-0.225779	0.0471372	1.66932e-06
cg16081502	1	2565038	-0.43945	0.0447187	8.617e-23	---	-0.336537	0.0950088	0.000396858	-0.501312	0.0638357	4.0568e-15	-0.413178	0.0833689	7.19508e-07	MMEL1	TSS1500
cg00966333	14	95514526	-0.361501	0.0367959	8.832e-23	---	-0.380685	0.0755661	4.70977e-07	-0.380139	0.0510128	9.20553e-14	-0.302783	0.0747046	5.05507e-05
cg05473085	1	181483325	-0.441721	0.0449772	9.143e-23	---	-0.33524	0.0727569	4.07209e-06	-0.491747	0.0463436	2.65192e-26	-0.460269	0.0595609	1.09496e-14	CACNA1E	Body
cg06580689	17	6268437	-0.251716	0.0256361	9.341e-23	---	-0.210788	0.0491862	1.82327e-05	-0.270757	0.0342739	2.79353e-15	-0.254475	0.0623827	4.51802e-05
cg12708188	10	98956712	-0.218942	0.0223016	9.484e-23	---	-0.183333	0.0476503	0.000119345	-0.217698	0.0306361	1.19503e-12	-0.252638	0.0445109	1.37996e-08	ARHGAP19-SLIT1	Body
cg09113420	2	207027298	0.112102	0.011419	9.497e-23	+++	0.100922	0.0244801	3.74578e-05	0.109548	0.0176852	5.85474e-10	0.121671	0.0188875	1.18006e-10	EEF1B2	Body
cg01519195	1	3432342	-0.266819	0.027195	1.006e-22	---	-0.235592	0.0436485	6.75788e-08	-0.297135	0.0413002	6.26755e-13	-0.261081	0.0644172	5.05714e-05	MEGF6	Body
cg20216733	6	1178970	-0.418071	0.0426129	1.011e-22	---	-0.364131	0.0929147	8.89223e-05	-0.415772	0.0553757	5.99397e-14	-0.482408	0.095887	4.87906e-07
cg13916080	9	129624994	-0.206278	0.0210296	1.03e-22	---	-0.158088	0.0397159	6.87772e-05	-0.230804	0.0306361	4.93193e-14	-0.214148	0.0421909	3.86108e-07	ZBTB34	5'UTR
cg22411162	14	98601450	-0.411484	0.0419538	1.04e-22	---	-0.334823	0.0935203	0.000343309	-0.394081	0.0586712	1.858e-11	-0.496119	0.0782533	2.29903e-10
cg24134292	8	142315841	-0.243738	0.0248519	1.044e-22	---	-0.207981	0.0468006	8.83126e-06	-0.28186	0.036756	1.74156e-14	-0.215585	0.0486572	9.3931e-06
cg13057190	12	93477478	0.131722	0.0134337	1.068e-22	+++	0.160824	0.0266564	1.60714e-09	0.120996	0.0186824	9.39088e-11	0.123664	0.0280738	1.05804e-05	LOC643339	Body
cg26910132	1	18396374	-0.513396	0.0523715	1.093e-22	---	-0.360311	0.110443	0.00110465	-0.535588	0.0568562	4.50872e-21	-0.575368	0.0860699	2.311e-11
cg23065169	7	142509845	-0.231586	0.0236315	1.127e-22	---	-0.179323	0.049022	0.000254171	-0.250958	0.0324309	1.008e-14	-0.239441	0.0485776	8.2628e-07
cg01590793	10	129732830	-0.305729	0.031224	1.225e-22	---	-0.286868	0.0670109	1.86132e-05	-0.292329	0.0405888	5.92481e-13	-0.368655	0.0714262	2.45179e-07	PTPRE	5'UTR
cg15090562	1	6534449	-0.313233	0.0320049	1.28e-22	---	-0.250654	0.0613206	4.35845e-05	-0.339152	0.0454931	8.98523e-14	-0.331368	0.0663516	5.91046e-07	PLEKHG5	Body
cg18773393	20	39346354	-0.347945	0.035552	1.281e-22	---	-0.278555	0.0513895	5.94456e-08	-0.399669	0.0477147	5.46481e-17	-0.361785	0.0563063	1.31603e-10
cg15398198	9	116836497	-0.366101	0.0374079	1.284e-22	---	-0.306367	0.0712108	1.69065e-05	-0.401261	0.0511625	4.40323e-15	-0.353895	0.0859429	3.82521e-05	AMBP	Body
cg23059919	14	94363594	-0.341674	0.0349138	1.29e-22	---	-0.300585	0.0833435	0.000310265	-0.369923	0.0490839	4.82624e-14	-0.319442	0.0618598	2.41776e-07
cg12285866	10	50375745	-0.37193	0.0380074	1.297e-22	---	-0.280446	0.0698637	5.9651e-05	-0.407945	0.0373298	8.45863e-28	-0.380003	0.0767758	7.43964e-07	C10orf128	Body
cg23197460	4	144436129	-0.187988	0.0192163	1.336e-22	---	-0.189034	0.0346686	4.9638e-08	-0.173926	0.0270478	1.27325e-10	-0.22403	0.0443174	4.30108e-07	SMARCA5	Body
cg17640744	6	168106326	-0.322751	0.0330091	1.404e-22	---	-0.360996	0.0640915	1.77615e-08	-0.294569	0.0447025	4.41144e-11	-0.35031	0.075831	3.84457e-06
cg16162739	10	85761676	-0.339222	0.0347042	1.446e-22	---	-0.259137	0.0701907	0.000222588	-0.361154	0.0454637	1.96117e-15	-0.37855	0.0834713	5.75777e-06
cg03552873	17	10647886	-0.32494	0.0332524	1.486e-22	---	-0.25059	0.0571109	1.14513e-05	-0.36488	0.0444455	2.2192e-16	-0.341665	0.0665027	2.78249e-07	TMEM220-AS1	Body
cg07630274	10	71583235	-0.264229	0.027048	1.532e-22	---	-0.259265	0.0508895	3.49381e-07	-0.248009	0.0394051	3.0973e-10	-0.300943	0.0544958	3.3458e-08	COL13A1	Body
cg10927093	1	181616634	-0.269291	0.0275702	1.552e-22	---	-0.220673	0.0676134	0.00109952	-0.301297	0.0383333	3.84342e-15	-0.242519	0.0490102	7.4853e-07	CACNA1E	Body
cg19411734	1	13877579	-0.536581	0.0549431	1.574e-22	---	-0.460652	0.103378	8.35109e-06	-0.593331	0.0764666	8.53705e-15	-0.497569	0.122472	4.85035e-05
cg13011801	10	124349156	-0.23298	0.0238716	1.676e-22	---	-0.185723	0.0421688	1.0614e-05	-0.253667	0.0344099	1.68209e-13	-0.259151	0.0536131	1.34003e-06	DMBT1	Body
cg13594463	12	53075431	-0.335571	0.0343836	1.678e-22	---	-0.314894	0.0622272	4.18399e-07	-0.347818	0.0497248	2.65522e-12	-0.337683	0.0738881	4.87272e-06	KRT1	TSS1500
cg26254850	1	203321854	-0.253763	0.0260035	1.692e-22	---	-0.190094	0.0550337	0.000552054	-0.288446	0.0360077	1.1407e-15	-0.238584	0.0514723	3.56613e-06	FMOD	TSS1500
cg14248309	10	49952374	-0.288432	0.0295586	1.706e-22	---	-0.224864	0.0593624	0.000151879	-0.318549	0.0414258	1.47547e-14	-0.29019	0.0599711	1.30603e-06	WDFY4	Body
cg22459470	1	152749795	-0.42326	0.0433845	1.738e-22	---	-0.409591	0.0983209	3.10184e-05	-0.456614	0.0600631	2.9104e-14	-0.371275	0.081473	5.18823e-06
cg04588745	1	204898044	-0.381028	0.0390665	1.785e-22	---	-0.319546	0.0808466	7.73413e-05	-0.407282	0.051293	2.017e-15	-0.376344	0.090482	3.19191e-05	NFASC	5'UTR
cg00115113	17	48843029	0.283838	0.0291049	1.805e-22	+++	0.208908	0.0597714	0.000473859	0.303027	0.042799	1.43911e-12	0.313435	0.053099	3.57277e-09	LINC00483	Body
cg04099312	10	79926240	-0.418199	0.0428832	1.808e-22	---	-0.410533	0.0932497	1.07004e-05	-0.43976	0.0595097	1.47143e-13	-0.382638	0.0826455	3.659e-06
cg22343910	9	116726212	-0.466138	0.047803	1.823e-22	---	-0.372916	0.0750268	6.68037e-07	-0.534558	0.0582364	4.34736e-20	-0.460405	0.0852564	6.65513e-08	ZNF618	Body
cg02905198	12	54070610	0.217023	0.0222632	1.881e-22	+++	0.215205	0.0353849	1.18825e-09	0.234819	0.0335616	2.62105e-12	0.173686	0.0549583	0.00157594	ATP5G2	TSS1500
cg13221924	17	6495080	0.139125	0.0142755	1.924e-22	+++	0.145801	0.0308341	2.26118e-06	0.131143	0.0205753	1.84385e-10	0.147051	0.0258799	1.33084e-08	KIAA0753	Body
cg27252406	10	121964388	-0.330741	0.0339379	1.929e-22	---	-0.311442	0.0682014	4.95935e-06	-0.362685	0.0459554	2.97129e-15	-0.269666	0.0745931	0.000300154
cg10896609	6	168594903	-0.333017	0.034174	1.943e-22	---	-0.295586	0.0632058	2.91708e-06	-0.32274	0.0512431	3.01081e-10	-0.39202	0.0666487	4.05607e-09
cg08617127	1	230472056	-0.340427	0.0349414	1.98e-22	---	-0.259634	0.0691419	0.000173278	-0.367461	0.0489623	6.14382e-14	-0.369601	0.0720275	2.87618e-07	PGBD5	Body
cg10984209	12	314598	-0.35141	0.0360699	1.987e-22	---	-0.275269	0.0758015	0.000281832	-0.365397	0.0524662	3.29766e-12	-0.386733	0.0657527	4.06237e-09	SLC6A12	Body
cg11708752	11	17798912	-0.256982	0.0263873	2.059e-22	---	-0.208439	0.0500691	3.14051e-05	-0.282693	0.037057	2.3731e-14	-0.259052	0.0568814	5.25724e-06	KCNC1	Body
cg05184767	4	7131061	-0.354028	0.0363615	2.11e-22	---	-0.257564	0.0771132	0.000837533	-0.384076	0.0486225	2.80797e-15	-0.375289	0.0778063	1.41152e-06
cg13914636	1	3623102	-0.330915	0.0339894	2.121e-22	---	-0.291702	0.07782	0.000177955	-0.357492	0.0442898	6.93465e-16	-0.293819	0.0724198	4.9673e-05	TP73	Body
cg25050479	11	45718671	-0.395531	0.0406358	2.168e-22	---	-0.356231	0.0866461	3.93387e-05	-0.427764	0.0562693	2.91385e-14	-0.363944	0.0799198	5.26689e-06
cg04939350	1	152486997	-0.421382	0.0433287	2.353e-22	---	-0.322792	0.0753693	1.84558e-05	-0.444423	0.0562333	2.71847e-15	-0.485949	0.0774654	3.53894e-10	CRCT1	1stExon
cg16530946	1	59527888	-0.249744	0.0256809	2.361e-22	---	-0.234536	0.0427291	4.04443e-08	-0.266864	0.0419948	2.08841e-10	-0.246313	0.0499042	7.98563e-07	LINC01358	Body
cg22570697	2	236022560	-0.233531	0.0240155	2.378e-22	---	-0.199531	0.0454465	1.13108e-05	-0.260168	0.0324072	9.89965e-16	-0.203614	0.0579747	0.000444544
cg06107465	2	234715987	-0.222308	0.0228621	2.386e-22	---	-0.168957	0.0450916	0.000178985	-0.246794	0.0317701	7.96586e-15	-0.226906	0.0481875	2.49172e-06	MROH2A	Body
cg25020369	10	78768529	-0.237368	0.0244118	2.394e-22	---	-0.186384	0.045412	4.05556e-05	-0.268865	0.0357482	5.43232e-14	-0.237552	0.0493497	1.48201e-06	KCNMA1	Body
cg24420338	12	76423796	-0.486403	0.0500358	2.451e-22	---	-0.408546	0.100401	4.71833e-05	-0.493515	0.068836	7.53088e-13	-0.556178	0.105891	1.50175e-07	PHLDA1	3'UTR
cg12495333	12	53225585	-0.226824	0.023342	2.542e-22	---	-0.186886	0.0471543	7.39245e-05	-0.258757	0.0340576	3.01588e-14	-0.208544	0.0437059	1.82839e-06	KRT79	Body
cg18569135	17	9891683	-0.376285	0.0387262	2.563e-22	---	-0.320301	0.0834317	0.000123496	-0.430387	0.0526799	3.0878e-16	-0.305937	0.0783754	9.48184e-05	GAS7	Body
cg14536194	14	95157213	-0.417565	0.0429942	2.677e-22	---	-0.36784	0.0901306	4.48062e-05	-0.457645	0.0623777	2.18958e-13	-0.391584	0.0788421	6.81075e-07
cg16043635	1	3416414	-0.224748	0.0231472	2.746e-22	---	-0.191442	0.0452249	2.30487e-05	-0.252493	0.0340788	1.27149e-13	-0.210021	0.0440054	1.81848e-06	MEGF6	Body
cg18102767	12	52695417	-0.240903	0.0248187	2.829e-22	---	-0.246424	0.0536536	4.37201e-06	-0.23005	0.0347264	3.48087e-11	-0.256752	0.047307	5.7196e-08	KRT86	TSS1500
cg00034769	14	98444533	-0.279668	0.0288125	2.83e-22	---	-0.226462	0.0641545	0.000415636	-0.287373	0.0386713	1.07634e-13	-0.306208	0.0584275	1.59856e-07	C14orf64	TSS200
cg02261496	10	80192517	-0.392872	0.0404836	2.886e-22	---	-0.310519	0.0692156	7.2484e-06	-0.449193	0.0447286	9.89781e-24	-0.376774	0.0645506	5.31871e-09
cg25570745	12	52947946	-0.278823	0.0287375	2.945e-22	---	-0.220977	0.0537668	3.95792e-05	-0.3196	0.0394485	5.41893e-16	-0.250968	0.0670607	0.000182269	KRT71	TSS1500
cg06193459	15	70858888	-0.419024	0.0431956	2.997e-22	---	-0.342876	0.0724816	2.23941e-06	-0.484642	0.0536575	1.68337e-19	-0.382214	0.083492	4.69767e-06
cg11529208	16	30547220	0.317543	0.0327417	3.062e-22	+++	0.293089	0.0631491	3.46359e-06	0.324455	0.0446793	3.81774e-13	0.332282	0.0743058	7.75558e-06	ZNF747	TSS1500
cg12725502	11	14155446	-0.952102	0.098173	3.068e-22	---	-0.809915	0.0766456	4.23802e-26	-1.07357	0.0445218	1.8099e-128	-0.955056	0.069165	2.26889e-43	SPON1	Body
cg07410412	1	48287762	-0.248222	0.025605	3.189e-22	---	-0.218732	0.0478439	4.8361e-06	-0.287239	0.0370389	8.83044e-15	-0.204946	0.0527416	0.000101976	TRABD2B	Body
cg18196900	3	183540694	-0.257046	0.0265183	3.224e-22	---	-0.210774	0.0413596	3.46668e-07	-0.300362	0.0343565	2.2801e-18	-0.243582	0.0473719	2.71963e-07	MAP6D1	Body
cg11094740	2	31044164	-0.351033	0.0362183	3.256e-22	---	-0.284119	0.0603339	2.48802e-06	-0.392227	0.0524123	7.237e-14	-0.378434	0.0899501	2.58601e-05
cg14776040	11	27948182	-0.245483	0.02533	3.28e-22	---	-0.220832	0.0496425	8.64949e-06	-0.246136	0.033675	2.6883e-13	-0.280272	0.0607487	3.95706e-06
cg25058979	12	77377754	-0.290074	0.0299322	3.291e-22	---	-0.258212	0.0531203	1.16856e-06	-0.324795	0.0417852	7.66793e-15	-0.244609	0.0727338	0.000770807
cg19455144	2	238179180	-0.416266	0.0429678	3.396e-22	---	-0.335513	0.0851354	8.11673e-05	-0.408261	0.0614515	3.06055e-11	-0.511763	0.0848602	1.63289e-09
cg09112429	15	31777945	-0.280429	0.0289582	3.529e-22	---	-0.248557	0.0544085	4.91584e-06	-0.332177	0.0418679	2.12316e-15	-0.235111	0.0505857	3.35541e-06	OTUD7A	Body
cg18516782	12	52740064	0.284589	0.0293913	3.569e-22	+++	0.245174	0.0546431	7.22938e-06	0.328712	0.0437166	5.51363e-14	0.251573	0.0577876	1.34032e-05
cg20953332	1	48276240	-0.224418	0.023182	3.642e-22	---	-0.184606	0.0389054	2.08521e-06	-0.260665	0.0356068	2.4676e-13	-0.218859	0.0493031	9.0352e-06	TRABD2B	Body
cg10109614	11	45944321	-0.340295	0.0351731	3.857e-22	---	-0.38288	0.0744552	2.71221e-07	-0.34481	0.0484913	1.15403e-12	-0.292911	0.0702481	3.0505e-05	GYLTL1B	5'UTR
cg11283344	14	97819529	-0.543698	0.0562086	3.933e-22	---	-0.513384	0.112795	5.32724e-06	-0.593179	0.0740724	1.16496e-15	-0.424474	0.134041	0.00154161
cg25697742	20	22492157	-0.41249	0.0426455	3.945e-22	---	-0.404411	0.0861444	2.67168e-06	-0.441762	0.0585476	4.51081e-14	-0.352101	0.0900298	9.19383e-05
cg04914996	3	186915259	-0.175643	0.0181611	3.989e-22	---	-0.132397	0.0354777	0.000190089	-0.194685	0.0256558	3.24093e-14	-0.183205	0.0373152	9.12338e-07	RTP1	TSS200
cg26441291	16	85289802	-0.295562	0.0305647	4.042e-22	---	-0.256228	0.0558612	4.49932e-06	-0.311591	0.0440486	1.50746e-12	-0.314078	0.0652909	1.50594e-06
cg05510129	12	2378802	-0.163514	0.0169133	4.132e-22	---	-0.178879	0.0336432	1.05529e-07	-0.169655	0.0238434	1.11593e-12	-0.134946	0.0342333	8.08281e-05	CACNA1C-IT3	TSS200
cg12851514	20	18775065	0.230792	0.0238731	4.146e-22	+++	0.247706	0.0484999	3.26708e-07	0.240819	0.0329266	2.597e-13	0.190414	0.0495613	0.000122047	HSPC072	Body
cg06785788	3	186953699	-0.405025	0.0419379	4.558e-22	---	-0.373495	0.0779811	1.67149e-06	-0.404274	0.0569092	1.21336e-12	-0.46183	0.102404	6.48705e-06	MASP1	Body
cg19708055	6	168045556	-0.284952	0.0295081	4.604e-22	---	-0.285474	0.0579419	8.35419e-07	-0.283273	0.0410898	5.42401e-12	-0.288197	0.0622196	3.62262e-06
cg02342962	5	167396870	-0.409373	0.0424219	4.914e-22	---	-0.344804	0.0918491	0.000174018	-0.428133	0.053618	1.40668e-15	-0.422007	0.105823	6.66708e-05	TENM2	Body
cg20934138	22	18595307	-0.196206	0.0203365	5.014e-22	---	-0.193313	0.0458931	2.5285e-05	-0.183556	0.0280741	6.22353e-11	-0.222041	0.0385077	8.11054e-09	TUBA8	5'UTR
cg03854427	9	116924818	-0.381839	0.0395936	5.214e-22	---	-0.348402	0.0947459	0.000235788	-0.436317	0.0570605	2.06412e-14	-0.322542	0.0675178	1.778e-06	COL27A1	Body
cg04680195	9	116904430	-0.335801	0.0348284	5.336e-22	---	-0.255045	0.0783886	0.00113951	-0.379011	0.0482437	3.96041e-15	-0.312424	0.0656537	1.94881e-06
cg04838191	2	238214874	-0.538159	0.0558683	5.821e-22	---	-0.407746	0.114461	0.000367606	-0.593385	0.076293	7.38491e-15	-0.544614	0.117646	3.66955e-06
cg19774397	1	232363314	-0.259099	0.0269155	6.185e-22	---	-0.221039	0.050422	1.16639e-05	-0.303552	0.0398427	2.56132e-14	-0.222604	0.0529186	2.59311e-05
cg19881928	17	62039009	0.218536	0.0227025	6.205e-22	+++	0.258389	0.03996	1.00515e-10	0.228166	0.0311783	2.51537e-13	0.174165	0.0353768	8.51667e-07	SCN4A	Body
cg15998496	3	14609820	-0.309238	0.0321361	6.408e-22	---	-0.291252	0.0666703	1.25078e-05	-0.351558	0.0459112	1.89832e-14	-0.249626	0.0609806	4.2486e-05
cg14316148	2	240329643	-0.198139	0.0205909	6.416e-22	---	-0.167575	0.0416571	5.75304e-05	-0.200379	0.0285942	2.42293e-12	-0.224734	0.0422858	1.06869e-07
cg22589055	8	86973512	-0.353466	0.0367491	6.69e-22	---	-0.312067	0.0730834	1.9547e-05	-0.393026	0.0483582	4.38638e-16	-0.280502	0.0892207	0.00166707
cg05620659	17	6510816	0.193173	0.0200929	6.976e-22	+++	0.205227	0.0428767	1.69767e-06	0.194666	0.0272011	8.27305e-13	0.178429	0.0414706	1.68851e-05	KIAA0753	Body
cg14299214	1	59613186	-0.412909	0.0429499	6.996e-22	---	-0.415719	0.0572208	3.72535e-13	-0.473345	0.0456992	3.85507e-25	-0.324607	0.0630753	2.65604e-07	HSD52	TSS1500
cg00793719	14	95477946	-0.435352	0.045355	8.091e-22	---	-0.389999	0.0996566	9.0995e-05	-0.453866	0.0568021	1.34616e-15	-0.419837	0.115086	0.000264279
cg26102435	14	99507062	-0.29804	0.0310545	8.206e-22	---	-0.257704	0.0606116	2.12126e-05	-0.286232	0.0459583	4.72188e-10	-0.354924	0.0585923	1.38238e-09
cg03584836	10	77300892	-0.404903	0.0422017	8.435e-22	---	-0.339308	0.0835485	4.88196e-05	-0.43671	0.0577402	3.92766e-14	-0.403692	0.0919481	1.13123e-05	C10orf11	Body
cg26673784	10	80787497	-0.21866	0.0227917	8.488e-22	---	-0.184073	0.0484214	0.000143832	-0.228864	0.0319142	7.43348e-13	-0.22782	0.0439912	2.2335e-07	LOC283050	Body
cg17413030	10	71706288	-0.414815	0.0432559	8.825e-22	---	-0.454633	0.0931843	1.06701e-06	-0.372862	0.0550242	1.23268e-11	-0.51898	0.105998	9.77452e-07	COL13A1	Body
cg26501046	2	218466307	-0.319702	0.0333739	9.76e-22	---	-0.308859	0.0710472	1.37858e-05	-0.339291	0.0424367	1.29351e-15	-0.259259	0.0832124	0.00183552	DIRC3	Body
cg04893733	19	31831060	-0.347534	0.0362839	9.876e-22	---	-0.317583	0.0706819	7.01829e-06	-0.365745	0.0519563	1.92976e-12	-0.343559	0.0727449	2.32627e-06	TSHZ3	Body
cg26255604	11	13983719	-0.381796	0.0398623	9.905e-22	---	-0.431959	0.0778841	2.91975e-08	-0.31041	0.0603136	2.65249e-07	-0.441689	0.0726289	1.19099e-09	SPON1	TSS1500
cg18390991	2	217672659	-0.380979	0.0397825	1.003e-21	---	-0.283615	0.0705668	5.84191e-05	-0.41653	0.0465603	3.68482e-19	-0.412805	0.0713927	7.37406e-09
cg23735482	10	26222654	-0.234614	0.0245089	1.042e-21	---	-0.18969	0.0514127	0.000224645	-0.23271	0.0330808	1.99847e-12	-0.284892	0.0518023	3.80651e-08	MYO3A	TSS1500
cg14384933	7	25667952	-0.384303	0.0401969	1.172e-21	---	-0.287777	0.0861068	0.000831483	-0.426838	0.0547305	6.24459e-15	-0.376436	0.0816011	3.96664e-06
cg13191195	1	181382847	-0.18886	0.0197562	1.183e-21	---	-0.141294	0.0424772	0.000879887	-0.210854	0.0270311	6.16943e-15	-0.183011	0.0395512	3.70631e-06
cg24176288	12	2221304	-0.239458	0.0250523	1.197e-21	---	-0.184558	0.0463705	6.88962e-05	-0.277009	0.0338468	2.74086e-16	-0.230842	0.0436418	1.22664e-07	CACNA1C	Body
cg08841098	16	55050401	-0.339758	0.0355679	1.268e-21	---	-0.280265	0.0710327	7.96066e-05	-0.392436	0.052465	7.43472e-14	-0.307673	0.066085	3.22858e-06
cg04148191	7	31124941	-0.406497	0.0425783	1.335e-21	---	-0.362993	0.10168	0.000357068	-0.468946	0.0611737	1.77703e-14	-0.339992	0.0729995	3.20138e-06	ADCYAP1R1	ExonBnd
cg16718874	1	57806443	-0.309292	0.0324036	1.361e-21	---	-0.232543	0.0625421	0.00020066	-0.338554	0.0456069	1.14235e-13	-0.335005	0.0680475	8.51832e-07	DAB1	5'UTR
cg17566735	3	171527257	-0.243349	0.0254962	1.367e-21	---	-0.216169	0.0506008	1.93686e-05	-0.260455	0.0362992	7.21856e-13	-0.237259	0.0507125	2.8895e-06	PLD1	5'UTR
cg23068476	12	2613703	-0.500603	0.0524516	1.373e-21	---	-0.422232	0.0906777	3.21775e-06	-0.592509	0.0705593	4.56775e-17	-0.443366	0.0886455	5.68671e-07	CACNA1C	Body
cg13287175	17	9844434	-0.485957	0.0509314	1.409e-21	---	-0.470879	0.0993034	2.11808e-06	-0.516042	0.0728703	1.42441e-12	-0.442764	0.102182	1.47037e-05	GAS7	Body
cg08215774	11	17803421	-0.35994	0.0377392	1.462e-21	---	-0.322591	0.0931156	0.000531386	-0.399305	0.0505579	2.83491e-15	-0.303219	0.0715067	2.23094e-05	KCNC1	3'UTR
cg01835399	22	44737723	-0.191406	0.0200762	1.514e-21	---	-0.168232	0.0345726	1.13851e-06	-0.211394	0.0299968	1.82539e-12	-0.186106	0.0433122	1.73244e-05
cg23418204	14	96520368	-0.2899	0.0304215	1.581e-21	---	-0.248504	0.0609393	4.54463e-05	-0.341578	0.0449347	2.9234e-14	-0.244178	0.0562554	1.42138e-05	C14orf132	Body
cg21136271	21	39849990	-0.237784	0.0249535	1.587e-21	---	-0.203351	0.039888	3.43166e-07	-0.268721	0.0392504	7.57723e-12	-0.242538	0.055186	1.10816e-05	ERG	Body
cg22392329	12	53114331	-0.211628	0.0222267	1.71e-21	---	-0.179445	0.0389994	4.20009e-06	-0.251384	0.0336055	7.40712e-14	-0.182445	0.0455861	6.27553e-05
cg10837116	12	53069933	-0.264472	0.0277781	1.717e-21	---	-0.230049	0.0481484	1.77125e-06	-0.29073	0.0402446	5.04552e-13	-0.258955	0.0636036	4.67343e-05	KRT1	Body
cg10711778	2	202317236	-0.235511	0.0247408	1.746e-21	---	-0.205995	0.0506391	4.74385e-05	-0.235411	0.0347677	1.27921e-11	-0.263347	0.0490019	7.69119e-08	STRADB	5'UTR
cg05780580	14	95184148	-0.281588	0.029596	1.828e-21	---	-0.258069	0.0613403	2.58594e-05	-0.319969	0.0396717	7.29845e-16	-0.206176	0.0644831	0.00138687
cg05228456	1	181367895	-0.358207	0.037651	1.837e-21	---	-0.293172	0.079751	0.000236832	-0.420969	0.056371	8.15276e-14	-0.317411	0.0654425	1.23323e-06
cg15029138	22	44323677	-0.327885	0.0344654	1.844e-21	---	-0.320263	0.0824565	0.000102743	-0.314315	0.0449411	2.6731e-12	-0.367155	0.070773	2.12803e-07	PNPLA3	Body
cg06126588	22	44744913	-0.274058	0.0288107	1.864e-21	---	-0.23948	0.0417634	9.79793e-09	-0.338262	0.0501513	1.53214e-11	-0.24967	0.0653981	0.000134708
cg26024214	15	58215163	-0.267018	0.0280739	1.884e-21	---	-0.242412	0.0559127	1.45404e-05	-0.30507	0.040554	5.37139e-14	-0.222235	0.0541618	4.07521e-05
cg18367206	1	230490567	-0.656764	0.0690857	1.972e-21	---	-0.519943	0.0950201	4.45164e-08	-0.739772	0.0649255	4.47123e-30	-0.6759	0.095773	1.69754e-12	PGBD5	Body
cg16046593	1	48227226	-0.344396	0.0362444	2.057e-21	---	-0.305312	0.0704147	1.45153e-05	-0.392589	0.0511829	1.71563e-14	-0.285273	0.0749898	0.000142286	TRABD2B	3'UTR
cg12511148	10	77371581	-0.388852	0.0409238	2.062e-21	---	-0.330496	0.086395	0.000130556	-0.383566	0.0551404	3.49645e-12	-0.460049	0.086313	9.82053e-08	C10orf11	Body
cg11495535	11	117443042	-0.275518	0.0289979	2.072e-21	---	-0.207489	0.059011	0.00043792	-0.295213	0.0434706	1.1129e-11	-0.29996	0.0517863	6.94405e-09	DSCAML1	Body
cg17090989	9	81485009	-0.312386	0.0328803	2.084e-21	---	-0.2608	0.0737616	0.000406676	-0.316784	0.0463143	7.9261e-12	-0.339411	0.0603044	1.8201e-08
cg18789177	2	217729408	-0.416193	0.0438188	2.139e-21	---	-0.309996	0.0915147	0.000705599	-0.454195	0.0600644	3.97521e-14	-0.433476	0.0897223	1.35642e-06
cg14697681	1	57483062	-0.369732	0.038928	2.143e-21	---	-0.325968	0.0643771	4.11787e-07	-0.431421	0.0454908	2.45396e-21	-0.312347	0.065457	1.8259e-06	DAB1	Body
cg13659542	2	31044986	-0.251109	0.0264399	2.153e-21	---	-0.189607	0.0486034	9.57538e-05	-0.281042	0.0369036	2.62526e-14	-0.265973	0.060537	1.1151e-05
cg02250790	2	11641274	-0.188743	0.019879	2.211e-21	---	-0.184759	0.044198	2.91188e-05	-0.184321	0.0279136	4.02185e-11	-0.199235	0.0368805	6.58348e-08
cg16909635	5	168213641	-0.249661	0.0262954	2.213e-21	---	-0.165924	0.066446	0.0125207	-0.264218	0.0332114	1.78201e-15	-0.268085	0.0565125	2.09726e-06	SLIT3	Body
cg24826610	6	168068810	-0.223733	0.0235706	2.266e-21	---	-0.187181	0.0400475	2.95428e-06	-0.251507	0.0386694	7.81911e-11	-0.232038	0.0443819	1.71153e-07
cg25923692	15	69963938	-0.293537	0.03093	2.303e-21	---	-0.219544	0.0576422	0.000139682	-0.324649	0.0416954	6.90426e-15	-0.319394	0.0768949	3.27217e-05	PCAT29	Body
cg02191985	20	31595115	-0.326396	0.0344017	2.36e-21	---	-0.242682	0.0692156	0.00045458	-0.361693	0.0501142	5.2999e-13	-0.340759	0.0648126	1.45937e-07	BPIL1	TSS1500
cg05612876	12	53200448	-0.356875	0.0376345	2.479e-21	---	-0.278518	0.0726681	0.000126724	-0.393973	0.0546264	5.5077e-13	-0.370128	0.0742166	6.1281e-07	KRT4	3'UTR
cg11798182	14	98444513	-0.397455	0.0419344	2.592e-21	---	-0.297754	0.0872122	0.000639855	-0.444416	0.0616898	5.84545e-13	-0.40186	0.0757176	1.1123e-07	C14orf64	TSS200
cg00325209	12	53003101	-0.385162	0.040673	2.806e-21	?--	NA	NA	NA	-0.415493	0.0498341	7.58557e-17	-0.324646	0.0703912	3.98765e-06	KRT73	Body
cg05098664	1	209779995	-0.410818	0.0433852	2.823e-21	---	-0.393526	0.0891391	1.01133e-05	-0.471057	0.0623748	4.285e-14	-0.321144	0.0820916	9.1529e-05	CAMK1G	Body
cg05215056	10	44250314	-0.252402	0.0266727	2.994e-21	---	-0.202225	0.0593079	0.000650228	-0.276698	0.0365001	3.43549e-14	-0.241689	0.0519378	3.26464e-06
cg03426320	21	39627382	-0.524249	0.0554154	3.069e-21	---	-0.398057	0.109742	0.000286499	-0.600545	0.0844792	1.17064e-12	-0.522177	0.098779	1.24807e-07	KCNJ15	TSS1500
cg19069918	2	234921635	-0.368899	0.0390072	3.163e-21	---	-0.322933	0.0716872	6.64517e-06	-0.382014	0.0587606	7.96914e-11	-0.398644	0.0760258	1.57532e-07	TRPM8	Body
cg21148594	14	65704156	-0.266327	0.0281645	3.195e-21	---	-0.293955	0.0405547	4.21893e-13	-0.294719	0.0346528	1.81759e-17	-0.209497	0.0378605	3.14103e-08
cg23543518	9	116499513	-0.367768	0.0389205	3.414e-21	---	-0.373671	0.097236	0.000121577	-0.398224	0.0497295	1.1679e-15	-0.281518	0.0816437	0.000564484
cg16777181	10	87921168	-0.328009	0.0347143	3.427e-21	---	-0.2646	0.0630376	2.69884e-05	-0.354991	0.050004	1.25434e-12	-0.356996	0.074905	1.8794e-06	GRID1	Body
cg13768249	11	110791868	-0.379942	0.040212	3.438e-21	---	-0.291338	0.0885112	0.000996413	-0.393411	0.0584792	1.72762e-11	-0.4171	0.0710005	4.23856e-09
cg06378091	18	19813440	-0.243873	0.0258212	3.565e-21	---	-0.190702	0.0516064	0.00021961	-0.272787	0.0377502	4.97012e-13	-0.243105	0.0486419	5.79744e-07
cg02753719	17	66657633	-0.410381	0.0434516	3.569e-21	---	-0.29315	0.100245	0.00345194	-0.438297	0.0600525	2.9085e-13	-0.436062	0.0808864	7.00532e-08
cg08541451	14	76929296	-0.261487	0.0276888	3.596e-21	---	-0.227612	0.0467864	1.14507e-06	-0.310116	0.038997	1.83089e-15	-0.219156	0.0534152	4.08045e-05	ESRRB	Body
cg16383503	16	49802298	-0.602767	0.0638522	3.726e-21	---	-0.467329	0.0903185	2.28845e-07	-0.645359	0.0686155	5.1812e-21	-0.680221	0.0893434	2.66655e-14	ZNF423	Body
cg11336539	1	28994987	0.168397	0.0178397	3.747e-21	+++	0.134691	0.0341053	7.83867e-05	0.18234	0.0240063	3.06602e-14	0.177139	0.0427485	3.41689e-05	GMEB1	TSS1500
cg18379413	19	52074293	-1.14346	0.121201	3.93e-21	---	-0.997641	0.227172	1.12534e-05	-1.33577	0.173436	1.34142e-14	-0.912607	0.254385	0.000333853	ZNF175	TSS1500
cg06527919	1	181480848	-0.477267	0.0505959	3.988e-21	---	-0.374506	0.0693717	6.71831e-08	-0.525922	0.0504644	1.97508e-25	-0.518351	0.0775794	2.36417e-11	CACNA1E	Body
cg01995064	16	66289877	-0.320531	0.0339852	4.044e-21	---	-0.253085	0.0670397	0.000159913	-0.346829	0.048619	9.77706e-13	-0.338154	0.0673809	5.20659e-07
cg17687779	20	58248431	-0.271195	0.0287587	4.101e-21	---	-0.265049	0.0486411	5.06317e-08	-0.283838	0.0421286	1.61237e-11	-0.250897	0.0669647	0.000179173	PHACTR3	5'UTR
cg14384303	9	137186686	-0.246826	0.026198	4.444e-21	---	-0.194193	0.0529666	0.000246052	-0.266111	0.0353174	4.88892e-14	-0.257866	0.0578462	8.28141e-06
cg12749360	22	44743256	-0.315527	0.0335183	4.795e-21	---	-0.257593	0.0651335	7.65823e-05	-0.357367	0.0481372	1.13705e-13	-0.29578	0.0669918	1.0093e-05
cg04772948	20	22401407	-0.559206	0.0594209	4.917e-21	---	-0.468582	0.0691354	1.2206e-11	-0.648904	0.0509842	4.15696e-37	-0.53862	0.0701931	1.675e-14	LOC284788	TSS200
cg05743380	6	40492326	-0.44604	0.04742	5.147e-21	---	-0.355092	0.0609171	5.57264e-09	-0.502264	0.0510979	8.40788e-23	-0.474089	0.0698403	1.13546e-11	LRFN2	5'UTR
cg23080750	14	77235795	-0.390946	0.0415656	5.177e-21	---	-0.400821	0.0852654	2.59065e-06	-0.385835	0.0558489	4.89642e-12	-0.39327	0.0910404	1.56218e-05	VASH1	Body
cg23693733	19	29913712	-0.293583	0.0312259	5.358e-21	---	-0.239545	0.0416944	9.179e-09	-0.345812	0.0395791	2.38885e-18	-0.291798	0.0468592	4.75075e-10	LOC284395	Body
cg00329558	20	42355463	-0.189317	0.0201392	5.434e-21	---	-0.158249	0.0321236	8.38285e-07	-0.21557	0.0317296	1.09096e-11	-0.197327	0.0445778	9.57449e-06	GTSF1L	1stExon
cg24607560	17	31969434	-0.520131	0.0553307	5.435e-21	---	-0.419697	0.121471	0.000550023	-0.614181	0.0787861	6.41287e-15	-0.455576	0.0907592	5.17739e-07	ASIC2	Body
cg13743822	10	80195334	-0.419832	0.0446783	5.627e-21	---	-0.358488	0.0701323	3.19439e-07	-0.490187	0.0521716	5.68538e-21	-0.365331	0.0804819	5.64425e-06
cg03130559	2	237885732	-0.564156	0.0600457	5.698e-21	---	-0.475301	0.130822	0.000279956	-0.599113	0.0850029	1.81311e-12	-0.568547	0.111437	3.36169e-07
cg06740136	6	168070529	-0.277885	0.0295767	5.7e-21	---	-0.269728	0.050515	9.31669e-08	-0.320993	0.0483112	3.04711e-11	-0.230571	0.0556585	3.43394e-05	LOC401286	Body
cg25635522	2	217663710	-0.370307	0.0394198	5.781e-21	---	-0.365591	0.0720952	3.95835e-07	-0.378696	0.0572297	3.66271e-11	-0.358964	0.0828119	1.45965e-05
cg06839241	2	42282290	-0.194162	0.0206699	5.806e-21	---	-0.177945	0.0405513	1.14319e-05	-0.178897	0.0289902	6.78811e-10	-0.245813	0.0429306	1.02925e-08	PKDCC	Body
cg09262228	2	12005164	-0.312589	0.0332859	5.941e-21	---	-0.257814	0.0666909	0.000110725	-0.332747	0.0449358	1.312e-13	-0.325367	0.0740247	1.10576e-05
cg12455441	17	63823983	-0.378703	0.0403264	5.946e-21	---	-0.383539	0.06791	1.62552e-08	-0.398731	0.0583139	8.04936e-12	-0.311997	0.0980512	0.00146273	CEP112	TSS1500
cg15008992	19	17876064	-0.281918	0.0300234	6.002e-21	---	-0.240859	0.0631946	0.000138185	-0.292862	0.0409324	8.38155e-13	-0.296222	0.0617651	1.61907e-06	FCHO1	Body
cg23398318	14	99664135	-0.549101	0.058547	6.672e-21	---	-0.423534	0.110047	0.000118765	-0.630174	0.0813809	9.67053e-15	-0.516904	0.131114	8.06694e-05	BCL11B	Body
cg16717896	6	39033637	-0.278774	0.0297272	6.741e-21	---	-0.253605	0.0576029	1.06941e-05	-0.285008	0.0400386	1.09235e-12	-0.296679	0.0696017	2.02126e-05	GLP1R	Body
cg20718469	2	9280848	0.23698	0.0252716	6.766e-21	+++	0.204886	0.0418143	9.58832e-07	0.260279	0.0392602	3.36601e-11	0.24637	0.053832	4.72515e-06
cg08486903	7	98739496	-0.276273	0.0294817	7.185e-21	---	-0.230071	0.0538528	1.93536e-05	-0.298552	0.0425523	2.28136e-12	-0.290583	0.0628152	3.72783e-06	SMURF1	Body
cg09737661	9	36855554	-0.205613	0.0219419	7.201e-21	---	-0.186601	0.0449753	3.3396e-05	-0.214006	0.0297251	6.0431e-13	-0.205389	0.0470915	1.29177e-05	PAX5	Body
cg03450557	2	11168758	-0.150852	0.0161001	7.279e-21	---	-0.122045	0.0281915	1.49692e-05	-0.158157	0.0248635	2.00462e-10	-0.175731	0.0319118	3.6547e-08
cg13569779	5	168256251	-0.337063	0.0359783	7.356e-21	---	-0.334428	0.067796	8.10348e-07	-0.332199	0.0492182	1.48344e-11	-0.35522	0.0838704	2.28206e-05	SLIT3	Body
cg00973755	18	44438011	-0.571183	0.0609978	7.677e-21	---	-0.408033	0.135402	0.00258252	-0.597806	0.0811674	1.77014e-13	-0.648994	0.126559	2.92863e-07	PIAS2	Body
cg27594248	20	46489195	-0.288916	0.0308638	7.899e-21	---	-0.228436	0.0587918	0.00010212	-0.31662	0.0419588	4.48874e-14	-0.29807	0.0720818	3.547e-05
cg08292519	4	117374476	-0.134988	0.0144223	7.998e-21	---	-0.102587	0.0293576	0.000475106	-0.158701	0.0210607	4.86924e-14	-0.12726	0.0236272	7.19789e-08
cg01446044	1	13951012	-0.311814	0.0333184	8.08e-21	---	-0.286266	0.0716359	6.43865e-05	-0.309372	0.0433712	9.8126e-13	-0.347818	0.075739	4.38331e-06
cg07715834	2	121328876	-0.306656	0.032778	8.317e-21	---	-0.242673	0.0564511	1.71718e-05	-0.361125	0.0500914	5.62329e-13	-0.299195	0.0676652	9.79256e-06
cg01193174	15	70028266	-0.371553	0.0397191	8.397e-21	---	-0.40532	0.0886281	4.80171e-06	-0.361358	0.0517307	2.84119e-12	-0.367873	0.0867498	2.22901e-05
cg08973419	10	80746740	-0.583845	0.0624155	8.426e-21	---	-0.471666	0.0747183	2.74412e-10	-0.658624	0.050713	1.44496e-38	-0.598745	0.0788914	3.2117e-14	ZMIZ1-AS1	Body
cg03229638	20	39309738	-0.314538	0.0336259	8.438e-21	---	-0.315219	0.06521	1.33882e-06	-0.351107	0.0484454	4.24603e-13	-0.243996	0.0669413	0.000267465
cg04453084	2	121702205	-0.348262	0.0372387	8.587e-21	---	-0.274099	0.0707037	0.000105872	-0.412537	0.0553135	8.77307e-14	-0.324307	0.0650221	6.11232e-07	GLI2	Body
cg16976623	9	98638678	0.603133	0.064498	8.666e-21	+++	0.505472	0.110137	4.44324e-06	0.665049	0.0993758	2.19749e-11	0.634561	0.13282	1.77389e-06	LINC00476	TSS1500
cg19605575	14	77651176	-0.156381	0.0167242	8.717e-21	---	-0.116443	0.0408686	0.00438286	-0.149228	0.0238622	4.0078e-10	-0.186269	0.028626	7.66605e-11	TMEM63C	5'UTR
cg05438007	20	57047906	-0.291253	0.0311496	8.754e-21	---	-0.226828	0.0649087	0.000474825	-0.319146	0.0403602	2.62728e-15	-0.281042	0.0746682	0.000167299	APCDD1L	Body
cg07118491	11	1681556	-0.239437	0.0256092	8.793e-21	---	-0.198538	0.053889	0.000229418	-0.271829	0.0362966	6.93449e-14	-0.214512	0.0487145	1.06541e-05	HCCA2	Body
cg01503050	17	63938141	-0.414821	0.0443905	9.205e-21	---	-0.343881	0.0826747	3.19022e-05	-0.469751	0.0636895	1.63551e-13	-0.387233	0.0933922	3.37874e-05	CEP112	Body
cg04768425	10	124222884	-0.268975	0.0287882	9.342e-21	---	-0.28012	0.0564744	7.04492e-07	-0.241623	0.0407373	3.00651e-09	-0.313683	0.0586715	8.97057e-08	HTRA1	Body
cg00111873	7	31168465	-0.217569	0.0233072	1.012e-20	---	-0.162818	0.0447541	0.000274698	-0.250669	0.033663	9.59155e-14	-0.214562	0.0446641	1.55601e-06
cg20722025	10	45316955	-0.238133	0.0255226	1.056e-20	---	-0.21573	0.0472198	4.90945e-06	-0.242075	0.0375395	1.12932e-10	-0.257364	0.0514993	5.81017e-07	TMEM72-AS1	Body
cg04646928	2	234602174	-0.398487	0.0427093	1.057e-20	---	-0.315719	0.0915141	0.000560691	-0.408588	0.0584798	2.8117e-12	-0.449288	0.0856216	1.54291e-07	UGT1A6	5'UTR
cg00339740	2	144664540	0.659918	0.070754	1.09e-20	+++	0.535924	0.139438	0.000121321	0.74052	0.100408	1.64211e-13	0.626998	0.142662	1.1078e-05
cg21421172	6	168045888	-0.311702	0.0334205	1.093e-20	---	-0.270923	0.0656306	3.65943e-05	-0.332615	0.0450351	1.51672e-13	-0.306738	0.0766749	6.32096e-05
cg20122786	14	81687989	0.204275	0.0219047	1.103e-20	+++	0.207774	0.0480877	1.55511e-05	0.222975	0.0308587	4.98646e-13	0.169116	0.0407723	3.35659e-05	GTF2A1	TSS1500
cg25607038	6	40641011	-0.461864	0.0495269	1.104e-20	---	-0.379654	0.0950767	6.52056e-05	-0.470785	0.0691297	9.74856e-12	-0.544184	0.106721	3.41193e-07
cg08425114	16	49931536	-0.369806	0.0396572	1.109e-20	---	-0.292681	0.0721291	4.95511e-05	-0.429314	0.0567963	4.06682e-14	-0.342696	0.0865026	7.44244e-05
cg16982163	6	167576370	-0.445179	0.0477515	1.133e-20	---	-0.46443	0.0993351	2.93393e-06	-0.427319	0.0628779	1.07556e-11	-0.475629	0.108926	1.26237e-05
cg12840764	2	237458574	-0.370473	0.0397411	1.14e-20	---	-0.309974	0.084137	0.000229463	-0.436697	0.0578675	4.47104e-14	-0.312371	0.0719292	1.40709e-05
cg00883565	10	133851416	-0.221895	0.0238038	1.144e-20	---	-0.198038	0.0457707	1.5133e-05	-0.262134	0.0351512	8.82872e-14	-0.177606	0.0457302	0.000102846
cg02596960	12	114985224	-0.308958	0.0331543	1.177e-20	---	-0.268644	0.0651966	3.78021e-05	-0.360786	0.0433343	8.38648e-17	-0.252967	0.0596781	2.2465e-05
cg17864156	17	32582828	-0.395003	0.0423915	1.186e-20	---	-0.338713	0.0718724	2.44457e-06	-0.427721	0.0605889	1.67226e-12	-0.416932	0.105129	7.31156e-05	CCL2	Body
cg25752277	15	70119928	-0.382323	0.0410499	1.236e-20	---	-0.305402	0.0451088	1.28471e-11	-0.431261	0.0364711	2.90816e-32	-0.403317	0.0467015	5.81811e-18
cg24121917	17	63852124	-0.332681	0.035722	1.242e-20	?--	NA	NA	NA	-0.358591	0.0419562	1.2654e-17	-0.264407	0.068107	0.000103507	CEP112	Body
cg10692363	10	80327890	-0.356149	0.0382509	1.268e-20	---	-0.281207	0.0519337	6.13828e-08	-0.401564	0.0376355	1.40909e-26	-0.370351	0.0560843	4.01625e-11
cg09732253	1	38999353	-0.498684	0.0535625	1.275e-20	-?-	-0.469517	0.0754326	4.83638e-10	NA	NA	NA	-0.528345	0.0760691	3.76872e-12
cg12205822	12	2613941	-0.410257	0.0440729	1.295e-20	---	-0.356596	0.0818797	1.3299e-05	-0.414897	0.059913	4.3598e-12	-0.487325	0.107163	5.428e-06	CACNA1C	Body
cg14621698	1	109935710	-0.454051	0.0488053	1.361e-20	---	-0.408641	0.099518	4.02221e-05	-0.494185	0.0677546	3.01444e-13	-0.412897	0.0994938	3.32501e-05	SORT1	1stExon
cg10500702	1	152299041	-0.523218	0.0562594	1.403e-20	---	-0.461038	0.104872	1.10165e-05	-0.595433	0.0786642	3.75239e-14	-0.428349	0.125573	0.000646872	FLG	TSS1500
cg05418106	11	23421790	-0.305683	0.0328832	1.458e-20	---	-0.253479	0.0689051	0.000234452	-0.292652	0.0465221	3.16258e-10	-0.373167	0.0629759	3.11261e-09
cg13522054	14	96520664	-0.315604	0.0339636	1.508e-20	---	-0.253398	0.0670131	0.000155999	-0.360285	0.0485139	1.11564e-13	-0.292208	0.0675203	1.50677e-05	C14orf132	Body
cg17255302	12	52828461	-0.321867	0.0346384	1.512e-20	---	-0.272476	0.0632997	1.67337e-05	-0.352932	0.0488666	5.10959e-13	-0.317733	0.0778228	4.45005e-05	KRT75	TSS1500
cg07380251	4	8317543	-0.182106	0.0196072	1.576e-20	---	-0.152147	0.0406044	0.000178925	-0.214197	0.0282165	3.16902e-14	-0.152138	0.0367952	3.55409e-05
cg02175511	9	98380700	-0.354304	0.0381492	1.582e-20	---	-0.285102	0.0476172	2.13272e-09	-0.398001	0.039896	1.94196e-23	-0.378731	0.0636611	2.6951e-09
cg10222155	18	23026929	-0.456266	0.0491435	1.627e-20	---	-0.415762	0.0992822	2.8182e-05	-0.503026	0.0644242	5.80911e-15	-0.356417	0.118116	0.00254856
cg14804237	4	152987101	-0.224947	0.0242541	1.783e-20	---	-0.156997	0.0551019	0.00438268	-0.236581	0.0382583	6.25854e-10	-0.245941	0.0381424	1.13349e-10
cg16883475	10	80817545	-0.283266	0.0305596	1.874e-20	---	-0.27783	0.0600567	3.7256e-06	-0.309829	0.0433674	9.04678e-13	-0.235081	0.0618003	0.000142442	LOC283050	Body
cg13941801	9	98585586	-0.560981	0.0605266	1.891e-20	---	-0.450214	0.113789	7.60332e-05	-0.57891	0.0864272	2.10953e-11	-0.660477	0.127145	2.05101e-07	C9orf130	Body
cg10229937	6	168050405	-0.321006	0.0346399	1.916e-20	---	-0.310938	0.098933	0.00167272	-0.316059	0.0430857	2.20755e-13	-0.340189	0.0720687	2.35456e-06
cg15736071	1	181478668	-0.385421	0.0415924	1.921e-20	---	-0.293032	0.0563804	2.02091e-07	-0.431098	0.0376242	2.14412e-30	-0.408787	0.044565	4.60783e-20	CACNA1E	Body
cg06354527	6	168122755	-0.303273	0.0327457	2.016e-20	---	-0.335942	0.0613628	4.38295e-08	-0.309889	0.0491076	2.78301e-10	-0.25802	0.0629509	4.15391e-05
cg13379339	8	10717181	-0.205031	0.0221431	2.057e-20	---	-0.196322	0.0429892	4.95314e-06	-0.191151	0.0325256	4.17944e-09	-0.237272	0.0425194	2.40071e-08
cg08565703	20	24853492	-0.338313	0.0365568	2.153e-20	---	-0.268416	0.0560662	1.68889e-06	-0.391924	0.0479707	3.08169e-16	-0.34092	0.0699037	1.07709e-06
cg17475484	16	49794370	-0.621758	0.0671917	2.173e-20	---	-0.467006	0.108494	1.67402e-05	-0.678655	0.0747073	1.04482e-19	-0.684449	0.107969	2.30748e-10	ZNF423	Body
cg12010750	11	17803160	-0.321027	0.0347061	2.248e-20	---	-0.250551	0.0717825	0.000482259	-0.353208	0.0479491	1.75408e-13	-0.319435	0.0705014	5.87295e-06	KCNC1	Body
cg04858371	21	39643626	-0.433132	0.0468296	2.264e-20	---	-0.356169	0.086091	3.5169e-05	-0.496782	0.0699472	1.22748e-12	-0.41063	0.0925764	9.18257e-06	KCNJ15	TSS1500
cg07881873	2	12214486	-0.341218	0.0368953	2.281e-20	---	-0.311992	0.0712815	1.20382e-05	-0.375713	0.0523304	6.99002e-13	-0.301571	0.0761088	7.42112e-05	LOC100506457	Body
cg18826352	20	57765900	-0.250508	0.0270886	2.293e-20	---	-0.210934	0.0583867	0.000303026	-0.275979	0.0354237	6.65963e-15	-0.218626	0.0605754	0.00030719	ZNF831	TSS200
cg16318112	1	969254	0.482944	0.0522262	2.306e-20	+++	0.441645	0.102145	1.5342e-05	0.57261	0.0702505	3.6103e-16	0.400397	0.0798593	5.33715e-07	AGRN	Body
cg25697538	2	238347035	-0.296892	0.0321068	2.308e-20	---	-0.313072	0.0677132	3.77313e-06	-0.311283	0.0461536	1.53552e-11	-0.26049	0.0594935	1.19517e-05
cg17291001	14	95107626	-0.381692	0.0412774	2.309e-20	---	-0.301369	0.0626607	1.51279e-06	-0.436558	0.0439715	3.13895e-23	-0.378315	0.0675386	2.12548e-08	SERPINA13	Body
cg15451980	15	60959637	-0.273745	0.0296147	2.385e-20	---	-0.229273	0.0533726	1.74139e-05	-0.312631	0.0430176	3.66129e-13	-0.252028	0.0634009	7.03355e-05	RORA	Body
cg20495738	12	2338399	-0.212318	0.0229751	2.437e-20	---	-0.187317	0.0408989	4.64942e-06	-0.254173	0.0357249	1.1213e-12	-0.177532	0.0441472	5.78593e-05	CACNA1C	Body
cg08435240	21	39643733	-0.403353	0.0436524	2.462e-20	---	-0.352048	0.0989812	0.000375516	-0.415418	0.062476	2.94608e-11	-0.416239	0.0774934	7.81758e-08	KCNJ15	5'UTR
cg07048017	1	3428967	-0.207282	0.0224487	2.617e-20	---	-0.180491	0.0394363	4.72167e-06	-0.241398	0.0338729	1.02889e-12	-0.180659	0.0461366	9.01242e-05	MEGF6	Body
cg18594810	1	59369104	-0.210619	0.0228222	2.739e-20	---	-0.167425	0.0515235	0.00115612	-0.218772	0.0316483	4.75879e-12	-0.225545	0.0428414	1.40454e-07
cg03309252	9	98314632	-0.316992	0.0343553	2.786e-20	---	-0.270878	0.0694616	9.63232e-05	-0.353329	0.0445376	2.13432e-15	-0.252506	0.0857929	0.00324835
cg12906824	1	31000910	-0.347723	0.0376863	2.789e-20	---	-0.266044	0.0818476	0.0011521	-0.379367	0.0500903	3.62859e-14	-0.345042	0.079997	1.60921e-05
cg07227549	9	81235867	-0.336665	0.0365025	2.888e-20	---	-0.278301	0.077387	0.000322868	-0.355616	0.0495628	7.22699e-13	-0.348174	0.0752845	3.75006e-06
cg01856464	18	43959242	-0.372604	0.0404432	3.171e-20	---	-0.352174	0.0863282	4.5136e-05	-0.419322	0.0559263	6.49186e-14	-0.295162	0.0796881	0.000212255	RNF165	5'UTR
cg25968247	3	57581113	-0.234219	0.0254327	3.28e-20	---	-0.200592	0.0501577	6.35487e-05	-0.256165	0.0360189	1.14404e-12	-0.224821	0.0514522	1.24521e-05	ARF4	Body
cg14026509	10	129671402	-0.244484	0.0265486	3.294e-20	---	-0.193404	0.0568429	0.000667912	-0.279936	0.0389327	6.46796e-13	-0.227623	0.0471633	1.39105e-06
cg19765154	2	191524409	-0.672434	0.0730322	3.342e-20	---	-0.609613	0.0283273	1.00467e-102	-0.782816	0.0186937	1.52351e-299	-0.622386	0.0241732	3.49313e-146	NAB1	Body
cg06735683	20	58093135	-0.259474	0.0281956	3.493e-20	---	-0.218808	0.0542944	5.57702e-05	-0.271504	0.0391943	4.29515e-12	-0.281757	0.0611206	4.02968e-06
cg26127166	9	116812388	-0.667777	0.0725716	3.525e-20	---	-0.63223	0.156653	5.44027e-05	-0.718361	0.100225	7.63882e-13	-0.595416	0.142028	2.76207e-05	ZNF618	Body
cg26992963	1	9399114	-0.32044	0.034828	3.558e-20	---	-0.295408	0.0611481	1.35832e-06	-0.317066	0.048926	9.14049e-11	-0.378655	0.084754	7.90684e-06	SPSB1	5'UTR
cg02737219	7	41621468	-0.237358	0.025816	3.776e-20	---	-0.241288	0.0443051	5.14959e-08	-0.240065	0.0388753	6.60585e-10	-0.225842	0.0551042	4.15932e-05
cg19379366	11	17794307	-0.195851	0.021306	3.847e-20	---	-0.185765	0.0379712	9.96878e-07	-0.217476	0.0318442	8.52731e-12	-0.168459	0.0437192	0.00011658	KCNC1	3'UTR
cg12411808	1	57769718	-0.315365	0.0343089	3.858e-20	---	-0.278041	0.0800647	0.000515233	-0.356577	0.0451139	2.70238e-15	-0.24402	0.0703225	0.000520423	DAB1	5'UTR
cg18424850	10	132945786	-0.266161	0.0289638	3.949e-20	---	-0.223232	0.0501473	8.52616e-06	-0.291111	0.0467282	4.6678e-10	-0.282941	0.0545218	2.1086e-07	TCERG1L	Body
cg04738237	2	121622953	-0.427448	0.0465215	3.996e-20	---	-0.335172	0.0856035	9.02541e-05	-0.505456	0.0682902	1.34567e-13	-0.399871	0.0857645	3.125e-06	GLI2	Body
cg21760404	14	70125110	-0.220988	0.0240517	4e-20	---	-0.165211	0.0492912	0.000803037	-0.229643	0.0331082	4.02959e-12	-0.258195	0.0497033	2.05015e-07	SUSD6	5'UTR
cg10499883	11	111076314	-0.446867	0.0486458	4.072e-20	---	-0.34727	0.10215	0.000674837	-0.505186	0.0638875	2.62758e-15	-0.388842	0.110604	0.000438727
cg16207263	14	99413386	-0.519084	0.0565158	4.124e-20	---	-0.412789	0.0742384	2.69284e-08	-0.587438	0.0487748	2.08911e-33	-0.529378	0.0753661	2.15481e-12
cg06005661	12	116973891	-0.351139	0.0382312	4.13e-20	---	-0.299401	0.0749558	6.48673e-05	-0.396815	0.0590298	1.78904e-11	-0.333349	0.0675433	8.00128e-07	LINC00173	Body
cg00463475	6	1071712	-0.538929	0.0586789	4.14e-20	---	-0.458512	0.13236	0.000531954	-0.549917	0.0761963	5.31022e-13	-0.583074	0.127926	5.16646e-06	LOC285768	Body
cg14654643	2	223187519	-0.309786	0.0337328	4.172e-20	---	-0.267328	0.0609212	1.14344e-05	-0.352712	0.0502443	2.21965e-12	-0.283694	0.0684787	3.43089e-05
cg11257766	18	22907319	-0.397573	0.0433231	4.436e-20	---	-0.327096	0.0729796	7.39397e-06	-0.419738	0.0649856	1.05438e-10	-0.47133	0.0961154	9.40021e-07	ZNF521	5'UTR
cg12421966	2	240649725	-0.250141	0.0272593	4.459e-20	---	-0.192799	0.0502515	0.000124702	-0.273615	0.0393808	3.70724e-12	-0.274972	0.0572644	1.57254e-06
cg19701386	15	88794602	-0.357304	0.03894	4.484e-20	---	-0.393913	0.0741521	1.08288e-07	-0.345962	0.053982	1.46635e-10	-0.336736	0.086239	9.43495e-05	NTRK3-AS1	TSS1500
cg25739591	1	152482667	-0.321237	0.035021	4.613e-20	---	-0.257941	0.0650922	7.41082e-05	-0.345686	0.0498914	4.24499e-12	-0.35005	0.0750402	3.08862e-06	LCE5A	TSS1500
cg25103559	16	17898054	-0.359631	0.0392107	4.655e-20	---	-0.28835	0.0551049	1.67012e-07	-0.406087	0.0300217	1.09149e-41	-0.356783	0.050381	1.42388e-12
cg09284102	16	66116829	-0.442786	0.0482798	4.676e-20	---	-0.367503	0.107481	0.000628006	-0.446288	0.0622403	7.47813e-13	-0.509363	0.10891	2.9121e-06
cg18434103	2	237162961	-0.257405	0.0280707	4.735e-20	---	-0.204602	0.0508872	5.80239e-05	-0.285511	0.040254	1.31488e-12	-0.268863	0.0613388	1.16919e-05	ASB18	Body
cg21364133	16	55073696	-0.350594	0.038239	4.796e-20	---	-0.25529	0.0900063	0.00456313	-0.366541	0.0524041	2.66193e-12	-0.380942	0.0713721	9.42843e-08
cg09530156	11	69867139	-0.27623	0.0301338	4.874e-20	---	-0.218613	0.0629902	0.00051933	-0.308094	0.0426447	5.02312e-13	-0.266207	0.0577973	4.10754e-06
cg05241431	16	49895551	-0.469014	0.051172	4.934e-20	---	-0.368336	0.0736455	5.68923e-07	-0.529183	0.0551206	7.95907e-22	-0.49033	0.0897603	4.6905e-08
cg12596692	1	57773982	-0.278575	0.0304039	5.072e-20	---	-0.199913	0.0598276	0.000833327	-0.293179	0.0401519	2.84056e-13	-0.320346	0.0547878	5.00457e-09	DAB1	5'UTR
cg27599324	12	9279406	-0.559518	0.0610683	5.087e-20	---	-0.394597	0.12248	0.00127426	-0.618286	0.0758248	3.51671e-16	-0.587282	0.126529	3.45907e-06
cg14504951	12	130850421	-0.475181	0.0518752	5.185e-20	---	-0.350144	0.106129	0.000969471	-0.493444	0.0700215	1.82769e-12	-0.568716	0.112606	4.40635e-07	PIWIL1	Body
cg06055255	2	11701913	-0.273057	0.0298318	5.527e-20	---	-0.246027	0.0606594	4.9945e-05	-0.263851	0.0447178	3.62744e-09	-0.307022	0.0533136	8.47158e-09	GREB1	Body
cg22008124	17	71732877	-0.309974	0.0338701	5.598e-20	---	-0.222286	0.0599031	0.000206635	-0.337805	0.0387951	3.10923e-18	-0.337521	0.047366	1.03477e-12	LOC100134391	TSS1500
cg10119001	1	153114766	-0.372971	0.0407741	5.839e-20	---	-0.292991	0.0778106	0.000166259	-0.423681	0.0566497	7.49147e-14	-0.352194	0.0895418	8.37901e-05	SPRR2C	TSS1500
cg06686156	16	20420222	-0.220568	0.0241174	5.93e-20	---	-0.159339	0.0445763	0.000350876	-0.240881	0.0296006	4.02892e-16	-0.241745	0.0434946	2.72795e-08	ACSM5	TSS1500
cg01044662	2	75938360	0.154094	0.016853	6.053e-20	+++	0.116976	0.0374733	0.00179876	0.162496	0.0230317	1.722e-12	0.165563	0.0329059	4.86892e-07	C2orf3	TSS1500
cg17206505	2	133433802	0.467769	0.0511663	6.123e-20	+++	0.484879	0.0954933	3.82182e-07	0.462132	0.076664	1.65985e-09	0.458792	0.0989337	3.52872e-06	NCKAP5	Body
cg19992588	9	116452705	-0.363322	0.0397434	6.149e-20	---	-0.260515	0.0779748	0.00083472	-0.399159	0.0559643	9.86413e-13	-0.399804	0.0816343	9.70667e-07
cg05621934	10	44540259	-0.34835	0.0381157	6.287e-20	---	-0.245315	0.0820279	0.00278402	-0.369082	0.0524788	2.02184e-12	-0.392435	0.0752502	1.83755e-07
cg18864868	12	53237654	-0.327369	0.0358344	6.505e-20	---	-0.279883	0.0682942	4.16379e-05	-0.351285	0.05071	4.28869e-12	-0.332388	0.0754916	1.06774e-05	KRT78	Body
cg03305034	20	44806600	-0.256993	0.0281356	6.596e-20	---	-0.218522	0.0450667	1.24172e-06	-0.307126	0.045513	1.49809e-11	-0.238738	0.0589134	5.07043e-05	CDH22	Body
cg19796558	4	7220522	-0.32924	0.0360459	6.606e-20	---	-0.294339	0.0820632	0.000334842	-0.31416	0.0489594	1.39231e-10	-0.385493	0.0700197	3.68128e-08	SORCS2	Body
cg08468835	2	11743443	-0.373182	0.0408601	6.652e-20	---	-0.354371	0.0930379	0.000139591	-0.395588	0.0528961	7.5121e-14	-0.326889	0.0890727	0.000242628	GREB1	Body
cg04799027	17	76626194	-0.395927	0.0433639	6.829e-20	---	-0.313471	0.0690368	5.60861e-06	-0.457361	0.0449075	2.32557e-24	-0.379357	0.0639979	3.07307e-09	LOC101928710	Body
cg22141650	2	12282894	-0.376381	0.0412236	6.836e-20	---	-0.277214	0.0839895	0.000964844	-0.410489	0.0570459	6.2108e-13	-0.402036	0.0846977	2.06739e-06	LOC100506457	Body
cg20318748	20	25605178	0.210006	0.0230064	6.97e-20	+++	0.242327	0.044306	4.51605e-08	0.208795	0.0320522	7.30698e-11	0.172401	0.0495987	0.000509133	NANP	TSS1500
cg11754382	2	223901462	-0.295758	0.0324228	7.38e-20	---	-0.251888	0.0673455	0.000183853	-0.333865	0.0455439	2.29082e-13	-0.260778	0.0634144	3.9178e-05
cg11297236	16	20416475	-0.213614	0.0234195	7.43e-20	---	-0.168662	0.049839	0.000714018	-0.255132	0.035724	9.21566e-13	-0.190956	0.039619	1.43698e-06	PDILT	TSS1500
cg16440545	15	61055100	-0.468718	0.0513911	7.47e-20	---	-0.403625	0.103186	9.16826e-05	-0.485261	0.0716343	1.25153e-11	-0.500882	0.105501	2.05803e-06	RORA	Body
cg22791478	9	98569632	-0.330116	0.0361953	7.485e-20	---	-0.337814	0.0751184	6.88901e-06	-0.320843	0.0541799	3.18404e-09	-0.337427	0.0638328	1.24949e-07	LINC00476	Body
cg03979726	16	73576358	-0.232423	0.0254969	7.815e-20	---	-0.18976	0.0655061	0.00376945	-0.252173	0.0346985	3.6609e-13	-0.218808	0.0459012	1.87053e-06
cg17367948	17	71863334	-0.259858	0.0285076	7.839e-20	---	-0.235368	0.0551386	1.96649e-05	-0.297453	0.0429047	4.12348e-12	-0.225343	0.0528273	1.99312e-05
cg12881124	6	168107517	-0.252394	0.0276893	7.851e-20	---	-0.309912	0.0490462	2.63645e-10	-0.232029	0.0409409	1.44963e-08	-0.212114	0.0585219	0.000289491
cg01604404	2	237460590	-0.32278	0.0354171	7.965e-20	---	-0.249079	0.0766392	0.00115396	-0.357733	0.0491632	3.42778e-13	-0.313806	0.0684826	4.59951e-06
cg07533617	11	117624926	-0.359105	0.0394062	8.02e-20	---	-0.324114	0.0806093	5.80005e-05	-0.406892	0.0524698	8.85011e-15	-0.264723	0.0887872	0.00286795	DSCAML1	Body
cg04034345	1	30385047	-0.45646	0.050106	8.247e-20	---	-0.332307	0.0999016	0.000879924	-0.51887	0.0712805	3.35645e-13	-0.458005	0.0993576	4.03322e-06
cg03862943	14	96520706	-0.38967	0.0427744	8.248e-20	---	-0.325222	0.0832458	9.35414e-05	-0.422449	0.0642557	4.88189e-11	-0.398172	0.079045	4.72175e-07	C14orf132	Body
cg14637549	2	9467430	0.262669	0.0288375	8.346e-20	+++	0.198596	0.0541857	0.000247242	0.290938	0.0430282	1.36513e-11	0.283034	0.0557461	3.8304e-07	ASAP2	Body
cg09672448	16	49594026	-0.529791	0.058167	8.383e-20	---	-0.352998	0.14043	0.0119475	-0.605137	0.079793	3.3549e-14	-0.511996	0.0924293	3.03634e-08	ZNF423	Body
cg26329822	19	32736231	-0.321009	0.035261	8.723e-20	---	-0.237539	0.0630492	0.000164884	-0.359889	0.0370572	2.68788e-22	-0.324881	0.0606471	8.4656e-08
cg12336009	1	17697922	-0.192189	0.0211122	8.769e-20	---	-0.163953	0.0454663	0.000310921	-0.207789	0.0289364	6.92572e-13	-0.183397	0.042052	1.29355e-05	PADI6	TSS1500
cg10776186	13	25875020	0.307884	0.0338289	8.933e-20	+++	0.321071	0.0628852	3.29639e-07	0.328405	0.0470152	2.84684e-12	0.233019	0.0770256	0.00248457	NUPL1	TSS1500
cg03254917	11	120676701	-0.27756	0.0305082	9.211e-20	---	-0.245454	0.0657333	0.000188399	-0.269325	0.0428022	3.12785e-10	-0.317696	0.0580136	4.34462e-08	GRIK4	Body
cg00707556	12	53071984	-0.2824	0.0310476	9.396e-20	---	-0.254718	0.0583801	1.28235e-05	-0.299712	0.0425711	1.91855e-12	-0.274959	0.0721311	0.000137879	KRT1	Body
cg20909145	2	133173339	0.272444	0.0299579	9.528e-20	+++	0.268035	0.0643802	3.1366e-05	0.294065	0.0415162	1.40932e-12	0.233232	0.0584422	6.58444e-05	GPR39	TSS1500
cg21894361	17	76640910	-0.313583	0.034486	9.628e-20	---	-0.264798	0.0849938	0.00183635	-0.34774	0.0456584	2.61379e-14	-0.27034	0.067006	5.47055e-05
cg21864580	1	7758560	-0.321439	0.0353512	9.656e-20	---	-0.254714	0.0696791	0.000256649	-0.357116	0.0487159	2.29133e-13	-0.313977	0.0760599	3.65903e-05	CAMTA1	Body
cg25191304	1	42097792	-0.334899	0.0368346	9.725e-20	---	-0.276866	0.0767449	0.000309026	-0.368489	0.0517917	1.12056e-12	-0.321172	0.0717129	7.51399e-06	HIVEP3	5'UTR
cg23686029	1	3435989	-0.274172	0.0301667	1.003e-19	---	-0.282881	0.0606632	3.11413e-06	-0.296358	0.0404949	2.50946e-13	-0.201026	0.0678355	0.00304233	MEGF6	Body
cg18882910	12	2608364	-0.203126	0.0223555	1.026e-19	---	-0.147301	0.0393983	0.000184929	-0.221811	0.0278609	1.70152e-15	-0.223049	0.034175	6.72455e-11	CACNA1C	Body
cg22175965	17	10742193	-0.241871	0.0266287	1.055e-19	---	-0.208644	0.0559953	0.000194472	-0.262769	0.0358374	2.26335e-13	-0.223727	0.0565496	7.61213e-05	PIRT	TSS1500
cg03137642	20	43095149	-0.268672	0.0295797	1.056e-19	---	-0.210636	0.067411	0.00178019	-0.302287	0.0394344	1.78035e-14	-0.23706	0.0597834	7.33018e-05	C20orf62	TSS1500
cg26718107	2	217739174	-0.395725	0.0435717	1.064e-19	---	-0.355534	0.0929125	0.000129954	-0.369481	0.0620218	2.56471e-09	-0.471775	0.081397	6.79274e-09
cg12285424	3	51996040	-0.318352	0.0350521	1.064e-19	---	-0.242413	0.0509003	1.91202e-06	-0.344606	0.0385606	4.00823e-19	-0.357345	0.0496316	6.02293e-13	PCBP4	5'UTR
cg10509784	15	70011565	-0.303255	0.033392	1.069e-19	---	-0.238348	0.056286	2.28973e-05	-0.346532	0.0498999	3.79731e-12	-0.320558	0.0746212	1.74063e-05
cg09772396	1	209028742	-0.459337	0.0506123	1.131e-19	---	-0.396545	0.0826514	1.60414e-06	-0.493407	0.0725713	1.05398e-11	-0.509645	0.135933	0.00017738
cg03257387	19	34307801	-0.38403	0.0423227	1.149e-19	---	-0.334839	0.0664534	4.68672e-07	-0.446701	0.0424957	7.63333e-26	-0.329787	0.06597	5.76145e-07
cg16315165	20	43442123	-0.344834	0.0380191	1.19e-19	---	-0.261205	0.0618775	2.42879e-05	-0.388624	0.0460287	3.09064e-17	-0.363866	0.0678143	8.06743e-08
cg09295258	11	119274583	-0.398519	0.0439427	1.2e-19	---	-0.333347	0.0942252	0.000403515	-0.409436	0.0610257	1.95646e-11	-0.430768	0.0855217	4.73026e-07	USP2-AS1	Body
cg25042671	14	94849061	-0.450544	0.0496901	1.223e-19	---	-0.387319	0.0851167	5.35325e-06	-0.522128	0.059127	1.04089e-18	-0.361118	0.103582	0.000489739	SERPINA1	Body
cg03695692	1	7445467	-0.684078	0.0754533	1.232e-19	---	-0.54952	0.103765	1.18489e-07	-0.775865	0.0531046	2.42117e-48	-0.675206	0.0839326	8.65075e-16	CAMTA1	Body
cg04836442	1	181204428	-0.383852	0.0423543	1.271e-19	---	-0.411312	0.0929288	9.59554e-06	-0.416476	0.0557352	7.8739e-14	-0.269582	0.0913877	0.00317899
cg24593363	1	2482848	-0.298088	0.0328937	1.279e-19	---	-0.227417	0.0579873	8.78751e-05	-0.34387	0.04068	2.83776e-17	-0.289138	0.0584951	7.69519e-07	LOC115110	Body
cg14587500	6	40308174	-0.401917	0.0443608	1.302e-19	-?-	-0.382744	0.0662588	7.62711e-09	NA	NA	NA	-0.417494	0.0597206	2.73362e-12
cg07862738	14	95047632	-0.31558	0.0348404	1.33e-19	?--	NA	NA	NA	-0.336073	0.0432414	7.72355e-15	-0.277656	0.0588225	2.35571e-06	SERPINA5	TSS200
cg19415699	20	31648763	-0.312414	0.0345097	1.392e-19	---	-0.253353	0.0680072	0.000195017	-0.358536	0.0503981	1.12672e-12	-0.28896	0.0659718	1.18649e-05	BPIFB3	Body
cg07627002	11	65849129	-0.292132	0.0322729	1.405e-19	---	-0.323991	0.064354	4.79042e-07	-0.297528	0.0468616	2.16602e-10	-0.253579	0.0616298	3.8795e-05	PACS1	Body
cg13864546	1	2310327	-0.268869	0.0297048	1.412e-19	---	-0.22692	0.0620648	0.000256009	-0.269845	0.0392536	6.22568e-12	-0.314517	0.0667105	2.42116e-06	MORN1	Body
cg02361130	11	17575806	-0.362796	0.0400885	1.431e-19	---	-0.385421	0.0975209	7.74402e-05	-0.350187	0.0538913	8.13844e-11	-0.374155	0.076078	8.74096e-07	OTOG	Body
cg06455616	17	9916899	-0.331185	0.0366124	1.487e-19	---	-0.289812	0.0704587	3.90181e-05	-0.359964	0.0513497	2.38213e-12	-0.315577	0.0777731	4.95656e-05	GAS7	Body
cg02449778	18	21693577	-0.316669	0.0350078	1.487e-19	---	-0.250361	0.0604298	3.42798e-05	-0.378182	0.05755	4.98551e-11	-0.314942	0.0645242	1.05551e-06	TTC39C	1stExon
cg11296005	20	62527857	-0.229076	0.0253277	1.503e-19	---	-0.1874	0.0488604	0.000125355	-0.236592	0.0378974	4.29332e-10	-0.256626	0.0474732	6.45553e-08	DNAJC5	5'UTR
cg12823964	12	53188111	-0.350296	0.0387413	1.54e-19	---	-0.363185	0.0630161	8.24523e-09	-0.399761	0.0431577	1.99157e-20	-0.27325	0.0554006	8.12852e-07	KRT3	Body
cg08501290	1	232427151	-0.274748	0.0303906	1.559e-19	---	-0.224315	0.0548292	4.29219e-05	-0.317034	0.0457931	4.41633e-12	-0.262344	0.0604981	1.44836e-05
cg22953396	1	209708122	-0.287018	0.0317503	1.569e-19	---	-0.237668	0.0602658	8.02452e-05	-0.315329	0.0444548	1.30995e-12	-0.283514	0.0689025	3.87648e-05
cg14282304	9	98793317	-0.227141	0.0251322	1.598e-19	---	-0.213886	0.0484562	1.01472e-05	-0.261011	0.0384776	1.1735e-11	-0.191382	0.0455545	2.65538e-05
cg24737570	2	11727173	-0.260132	0.0287866	1.617e-19	?--	NA	NA	NA	-0.295993	0.0336803	1.51843e-18	-0.162922	0.0554525	0.0033029	GREB1	Body
cg23447202	17	12471472	-0.30601	0.0338648	1.622e-19	---	-0.25425	0.0571039	8.49112e-06	-0.332897	0.0474743	2.3468e-12	-0.338437	0.0906809	0.000189836
cg04779737	17	6082551	-0.264707	0.0292948	1.626e-19	---	-0.208378	0.0524283	7.05177e-05	-0.292301	0.0431988	1.32015e-11	-0.286192	0.0613631	3.10251e-06
cg27509552	10	77143458	-0.225424	0.0249554	1.669e-19	---	-0.188075	0.0504136	0.000190992	-0.237272	0.0344491	5.67411e-12	-0.238173	0.052015	4.67342e-06	ZNF503	Body
cg15436715	19	30037620	-0.220266	0.0243852	1.674e-19	---	-0.203231	0.0461216	1.05092e-05	-0.23502	0.0338044	3.59254e-12	-0.205697	0.054514	0.00016111	VSTM2B	Body
cg23193177	11	45717613	-0.287468	0.0318272	1.683e-19	---	-0.225962	0.0579804	9.73097e-05	-0.337704	0.0422578	1.33284e-15	-0.263651	0.0570622	3.82972e-06
cg04098302	18	3846285	-0.395309	0.0437866	1.747e-19	---	-0.316957	0.089506	0.000398336	-0.401529	0.0610627	4.84306e-11	-0.458408	0.0881956	2.01848e-07	DLGAP1	TSS1500
cg10784983	11	43709197	-0.149722	0.0165879	1.781e-19	---	-0.126172	0.0356153	0.000396134	-0.153444	0.0221938	4.71818e-12	-0.163218	0.035013	3.13677e-06	HSD17B12	Body
cg08722541	12	2613465	-0.398705	0.0441796	1.803e-19	---	-0.374359	0.0944316	7.3599e-05	-0.420462	0.0613387	7.14345e-12	-0.375995	0.0862545	1.3058e-05	CACNA1C	Body
cg16156249	8	56131624	0.317295	0.035177	1.882e-19	+++	0.301631	0.0650311	3.51361e-06	0.334636	0.0486793	6.22971e-12	0.29315	0.0817392	0.000335264	XKR4	Body
cg27226427	9	90449512	-0.249279	0.0276374	1.887e-19	---	-0.244904	0.0597259	4.12336e-05	-0.255281	0.0368901	4.51516e-12	-0.238454	0.0583162	4.33267e-05
cg22442530	9	127208043	0.186941	0.020726	1.887e-19	+++	0.184121	0.0402247	4.7096e-06	0.170638	0.0326141	1.67658e-07	0.209116	0.0360431	6.55959e-09
cg02678159	3	186929929	-0.272503	0.0302287	1.974e-19	---	-0.22907	0.0610637	0.000175894	-0.311971	0.0429547	3.79215e-13	-0.238222	0.0593174	5.91819e-05
cg18861626	12	52707734	-0.19818	0.0219939	2.048e-19	---	-0.170245	0.0463154	0.00023712	-0.198771	0.0327662	1.30848e-09	-0.216803	0.0386434	2.01912e-08
cg15759825	20	46555793	-0.40435	0.0448847	2.087e-19	---	-0.330562	0.0809566	4.44204e-05	-0.429136	0.0624962	6.57536e-12	-0.460328	0.106748	1.61574e-05
cg10394988	10	80612610	-0.173492	0.0192597	2.098e-19	---	-0.141989	0.0406485	0.00047745	-0.183344	0.0255326	6.93129e-13	-0.180592	0.0423814	2.03425e-05
cg01259871	22	41939256	-0.2583	0.028678	2.12e-19	---	-0.240301	0.0538277	8.03482e-06	-0.299611	0.0417313	6.99541e-13	-0.19926	0.0580693	0.000600432	POLR3H	Body
cg04299787	2	237877044	-0.44905	0.0498614	2.138e-19	---	-0.353827	0.0951698	0.000200924	-0.536009	0.077406	4.37073e-12	-0.417029	0.089471	3.14587e-06
cg23960160	9	116945979	-0.177665	0.0197288	2.15e-19	---	-0.131686	0.0353418	0.000194496	-0.200007	0.0272934	2.33558e-13	-0.190452	0.0406399	2.78153e-06	COL27A1	Body
cg25372085	10	80528720	-0.282218	0.0313437	2.177e-19	---	-0.244982	0.0579196	2.34018e-05	-0.30274	0.0469257	1.1077e-10	-0.288919	0.0613519	2.48686e-06
cg00617455	6	41383437	-0.279639	0.0310583	2.182e-19	---	-0.269653	0.0582387	3.65414e-06	-0.31644	0.0434607	3.3121e-13	-0.201779	0.0686123	0.003273
cg26096646	12	7448133	-0.401676	0.0446194	2.211e-19	---	-0.286571	0.0878916	0.00111215	-0.451324	0.0608094	1.15415e-13	-0.416403	0.0943076	1.00838e-05
cg20597747	14	94890187	-0.364506	0.0404978	2.244e-19	---	-0.31306	0.0690873	5.86028e-06	-0.420482	0.0382528	4.1672e-28	-0.315296	0.0612367	2.62144e-07
cg22825230	20	57798303	-0.159075	0.0176777	2.285e-19	---	-0.144511	0.0333282	1.45099e-05	-0.172949	0.0248158	3.1847e-12	-0.145141	0.0384653	0.0001611	ZNF831	Body
cg08502322	5	167590026	-0.302374	0.0336057	2.305e-19	---	-0.245142	0.061039	5.91563e-05	-0.358775	0.0491406	2.85666e-13	-0.262983	0.0701937	0.000179298	TENM2	Body
cg19135746	8	49571591	-0.296413	0.0329451	2.316e-19	---	-0.212755	0.0838882	0.0112071	-0.339553	0.0473387	7.34631e-13	-0.274302	0.0547999	5.57139e-07	LOC101929268	Body
cg06078766	15	63019256	-0.238254	0.0264855	2.349e-19	---	-0.202166	0.0478752	2.41307e-05	-0.23037	0.0396599	6.29874e-09	-0.296975	0.0531874	2.3565e-08	TLN2	Body
cg09911747	14	99645128	-0.456355	0.0507342	2.362e-19	---	-0.422159	0.0879816	1.60043e-06	-0.450516	0.0748086	1.7201e-09	-0.52408	0.111365	2.52652e-06	BCL11B	Body
cg09266602	8	49469775	-0.271306	0.0301702	2.417e-19	---	-0.213414	0.0555156	0.000120933	-0.315143	0.0424712	1.16965e-13	-0.246191	0.0674574	0.000262674
cg15943887	16	55356735	-0.324737	0.0361188	2.455e-19	---	-0.242663	0.0706352	0.000591602	-0.335109	0.0523037	1.48426e-10	-0.38785	0.0706105	3.95595e-08
cg08187814	2	145202065	0.423841	0.0471442	2.465e-19	+++	0.333632	0.0843079	7.57991e-05	0.457661	0.0676763	1.3562e-11	0.482226	0.104886	4.27299e-06	ZEB2	Body
cg14253333	20	44807582	-0.190803	0.0212246	2.479e-19	---	-0.149368	0.0420013	0.000376159	-0.227344	0.0321312	1.48926e-12	-0.173406	0.0382256	5.72246e-06	CDH22	Body
cg13749316	19	31797665	-0.400094	0.0445156	2.524e-19	---	-0.401357	0.0884505	5.68852e-06	-0.382018	0.0628639	1.22517e-09	-0.435746	0.089887	1.24896e-06	TSHZ3	Body
cg05763569	10	14131833	-0.311668	0.0346839	2.565e-19	---	-0.236891	0.0625611	0.000152745	-0.346075	0.052372	3.89514e-11	-0.342736	0.0688128	6.33525e-07	FRMD4A	Body
cg14538944	2	218340518	-0.355476	0.0395719	2.633e-19	---	-0.281755	0.0673503	2.87154e-05	-0.419593	0.0541806	9.60803e-15	-0.331978	0.0749163	9.36574e-06	DIRC3	Body
cg13714004	1	48244919	-0.279739	0.0311481	2.685e-19	---	-0.241088	0.0599666	5.81073e-05	-0.315987	0.0429104	1.78639e-13	-0.237085	0.0690845	0.000599579	TRABD2B	Body
cg03348792	12	53075482	-0.470294	0.0523695	2.7e-19	---	-0.3916	0.0710181	3.50584e-08	-0.545421	0.0479058	4.95e-30	-0.439241	0.0764792	9.28629e-09	KRT1	TSS1500
cg26181763	17	9728527	-0.369145	0.0411103	2.723e-19	---	-0.296991	0.0792014	0.000176962	-0.434972	0.0597017	3.19874e-13	-0.323233	0.0811862	6.85179e-05	GLP2R	TSS1500
cg04085339	1	174967695	0.272573	0.0303676	2.814e-19	+++	0.236309	0.0395332	2.26627e-09	0.322073	0.0314349	1.23684e-24	0.2413	0.0465307	2.15066e-07	CACYBP	TSS1500
cg16011217	1	152777382	-0.560434	0.0624555	2.877e-19	-?-	-0.527732	0.0879916	2.00341e-09	NA	NA	NA	-0.593636	0.0886632	2.15073e-11	LCE1C	3'UTR
cg14982583	12	53216414	-0.277933	0.0309826	2.949e-19	---	-0.195601	0.064358	0.0023715	-0.309665	0.0432018	7.61804e-13	-0.288806	0.0614844	2.6372e-06	KRT79	Body
cg04611670	1	3509766	-0.169331	0.0188782	2.975e-19	---	-0.147745	0.0335068	1.03655e-05	-0.171995	0.0278536	6.61698e-10	-0.194547	0.0399593	1.12376e-06	MEGF6	Body
cg11525548	1	7611041	-0.30345	0.0338327	2.988e-19	---	-0.258944	0.0623475	3.278e-05	-0.336316	0.0491173	7.53094e-12	-0.292683	0.0703825	3.20402e-05	CAMTA1	Body
cg23085823	4	7161810	-0.447787	0.0499511	3.117e-19	---	-0.443862	0.106765	3.21938e-05	-0.445771	0.0649253	6.60685e-12	-0.458635	0.114841	6.50615e-05
cg14545570	9	116932028	-0.264948	0.0295585	3.145e-19	---	-0.212277	0.0613035	0.000534736	-0.307125	0.0393713	6.15498e-15	-0.215615	0.06225	0.000532821	COL27A1	Body
cg19688761	10	129785464	-0.352946	0.0393792	3.166e-19	---	-0.280292	0.0671961	3.0292e-05	-0.418604	0.052974	2.74331e-15	-0.329443	0.0670695	9.01671e-07	PTPRE	5'UTR
cg09852144	12	52935805	-0.469817	0.0524341	3.242e-19	---	-0.396525	0.0681645	5.98456e-09	-0.550285	0.047654	7.59904e-31	-0.434541	0.068327	2.02114e-10
cg27384253	6	29496542	-0.25774	0.0287778	3.36e-19	---	-0.217428	0.0603855	0.000317404	-0.276348	0.0372794	1.23567e-13	-0.246817	0.0684064	0.000308458	LINC01015	TSS1500
cg00208494	17	10255190	-0.339617	0.0379467	3.56e-19	---	-0.37547	0.0691488	5.63917e-08	-0.354961	0.0532237	2.5717e-11	-0.242014	0.0869339	0.0053712	MYH13	Body
cg24975610	9	36949590	-0.286641	0.0320307	3.588e-19	---	-0.209874	0.0580518	0.000300008	-0.31853	0.0416718	2.10961e-14	-0.312243	0.0681008	4.53974e-06	PAX5	Body
cg02343962	15	70233653	-0.33781	0.0377624	3.697e-19	---	-0.262153	0.0506677	2.29173e-07	-0.374346	0.0337271	1.2652e-28	-0.363502	0.0549531	3.72138e-11
cg22794378	14	89029563	0.33616	0.0375825	3.734e-19	+++	0.363493	0.0876011	3.33338e-05	0.356571	0.0545291	6.18929e-11	0.292964	0.0643667	5.32698e-06	ZC3H14	TSS200
cg11989895	11	65844276	-0.265803	0.0297192	3.76e-19	---	-0.172099	0.0750955	0.0219208	-0.281749	0.0419383	1.84027e-11	-0.285346	0.0508778	2.04124e-08	PACS1	Body
cg04326863	10	87923307	-0.339252	0.037933	3.772e-19	---	-0.260423	0.0604099	1.62575e-05	-0.381933	0.0513983	1.07907e-13	-0.374215	0.0766931	1.06417e-06	GRID1	Body
cg18183422	2	237924248	-0.421768	0.0471653	3.81e-19	---	-0.373685	0.0912139	4.18901e-05	-0.481219	0.070274	7.502e-12	-0.372421	0.0887915	2.73676e-05
cg16425573	8	49571611	-0.28254	0.0316004	3.856e-19	---	-0.231559	0.0587855	8.18028e-05	-0.316323	0.0437338	4.72745e-13	-0.267158	0.0726995	0.000238011	LOC101929268	Body
cg21215218	1	19011172	-0.323379	0.0361748	3.915e-19	---	-0.252982	0.0504182	5.23034e-07	-0.34817	0.0415087	4.94938e-17	-0.376467	0.0628528	2.10284e-09	PAX7	Body
cg10573530	4	153859443	-0.219329	0.0245384	3.956e-19	---	-0.257771	0.0526611	9.83607e-07	-0.189708	0.0333438	1.27457e-08	-0.251223	0.0499543	4.92885e-07
cg05112555	17	71739385	-0.255509	0.0285872	3.967e-19	---	-0.200872	0.0493603	4.71146e-05	-0.30533	0.0463236	4.36215e-11	-0.253229	0.0536669	2.3754e-06
cg21926808	10	126123919	-0.217434	0.0243277	3.973e-19	---	-0.147821	0.0531034	0.00537513	-0.243113	0.0371156	5.74691e-11	-0.227356	0.0405178	2.00862e-08
cg02325951	14	89878619	-0.779111	0.087223	4.169e-19	---	-0.66873	0.0388898	2.86857e-66	-0.89529	0.0242021	1.52351e-299	-0.768593	0.0357003	8.32253e-103	FOXN3	Body
cg03078733	17	14822587	-0.331866	0.0371564	4.199e-19	---	-0.262393	0.0671633	9.35309e-05	-0.376261	0.0534867	1.99751e-12	-0.331103	0.0808219	4.19078e-05
cg01048585	9	135091510	-0.263092	0.0294595	4.236e-19	---	-0.201824	0.0597943	0.000737355	-0.295102	0.0408645	5.1425e-13	-0.255666	0.0604423	2.33776e-05	NTNG2	Body
cg06490988	3	128212001	-0.313415	0.0351053	4.344e-19	---	-0.315296	0.0632749	6.26189e-07	-0.309085	0.0481388	1.35655e-10	-0.324163	0.0876589	0.000217301	GATA2	5'UTR
cg00608019	17	64018149	-0.370942	0.0415564	4.407e-19	---	-0.308636	0.0739746	3.01686e-05	-0.4092	0.0578648	1.53106e-12	-0.370534	0.101189	0.000250435	CEP112	Body
cg23302531	10	102569252	-0.244531	0.0273947	4.408e-19	---	-0.210169	0.061181	0.000592104	-0.251598	0.036266	3.98882e-12	-0.257013	0.0572587	7.1682e-06	PAX2	Body
cg10220117	1	2501853	-0.250113	0.0280333	4.581e-19	---	-0.186696	0.0551986	0.000718912	-0.272132	0.0391871	3.7998e-12	-0.272203	0.058413	3.16247e-06
cg20877594	21	45905208	-0.622809	0.0698288	4.701e-19	---	-0.647118	0.12569	2.6256e-07	-0.617568	0.0958776	1.18518e-10	-0.593458	0.174077	0.000651599
cg19891216	1	19069968	-0.246763	0.0276674	4.708e-19	---	-0.181394	0.0743284	0.0146696	-0.273603	0.0372386	2.02269e-13	-0.228155	0.0497379	4.49377e-06	PAX7	Body
cg15609561	11	71085444	-0.189476	0.0212489	4.79e-19	---	-0.141834	0.0440227	0.00127368	-0.210568	0.0285063	1.50502e-13	-0.186547	0.0462167	5.42903e-05
cg11697120	11	14201330	-0.557018	0.0624753	4.842e-19	-?-	-0.537798	0.0883737	1.16127e-09	NA	NA	NA	-0.576221	0.0883332	6.87937e-11	SPON1	Body
cg16527703	16	88482940	-0.221746	0.0248712	4.846e-19	---	-0.168949	0.0565841	0.00282839	-0.226205	0.0341695	3.58988e-11	-0.25004	0.0472565	1.21569e-07
cg16964728	15	61340524	-0.327395	0.0367229	4.866e-19	---	-0.247213	0.0607623	4.73123e-05	-0.375378	0.0488473	1.53324e-14	-0.340951	0.0635799	8.20523e-08	RORA	Body
cg05989782	22	45051348	-0.344718	0.038667	4.876e-19	---	-0.312915	0.0843534	0.000207607	-0.361882	0.0504469	7.3091e-13	-0.327912	0.0859542	0.000136201
cg11473757	1	60018985	-0.265122	0.0297392	4.883e-19	---	-0.219362	0.067431	0.00114141	-0.280478	0.0385786	3.58683e-13	-0.26406	0.064705	4.4846e-05	FGGY	5'UTR
cg07731196	12	131237437	-0.185341	0.0207926	4.931e-19	---	-0.142599	0.0378938	0.000167812	-0.194707	0.0322533	1.57214e-09	-0.217024	0.0390628	2.76368e-08
cg03669364	18	43209220	-0.28231	0.0316711	4.931e-19	---	-0.204588	0.0554608	0.000225241	-0.308186	0.0394215	5.37922e-15	-0.312475	0.0507162	7.21735e-10	SLC14A2	Body
cg02166732	2	238064854	-0.337789	0.0379196	5.195e-19	---	-0.251874	0.0714588	0.000423897	-0.387888	0.0464122	6.40819e-17	-0.321626	0.0715737	7.0018e-06
cg13688260	20	42901669	-0.197955	0.0222255	5.26e-19	---	-0.148632	0.043588	0.000649776	-0.221302	0.0320741	5.21078e-12	-0.204162	0.0436016	2.83499e-06	GDAP1L1	Body
cg19432484	8	49826400	-0.365469	0.0410397	5.327e-19	---	-0.299012	0.0717306	3.06551e-05	-0.384531	0.0606792	2.34106e-10	-0.426029	0.0884622	1.46504e-06
cg21155564	6	33393117	0.181649	0.0204021	5.412e-19	+++	0.156388	0.0372431	2.67946e-05	0.202391	0.0298919	1.28097e-11	0.172755	0.0421704	4.19274e-05	SYNGAP1	Body
cg24564339	12	52685350	-0.331569	0.0372407	5.416e-19	---	-0.244682	0.0785	0.00182718	-0.384026	0.0595626	1.13753e-10	-0.32909	0.0600954	4.34726e-08	KRT81	TSS200
cg21675036	3	128212196	-0.419545	0.0471274	5.467e-19	---	-0.350684	0.0747571	2.71907e-06	-0.49635	0.0760566	6.75218e-11	-0.409836	0.100788	4.77652e-05	GATA2	TSS200
cg19328711	11	63655895	-0.364749	0.0409746	5.493e-19	---	-0.305439	0.0712471	1.8107e-05	-0.44753	0.066825	2.12684e-11	-0.325516	0.0756606	1.69024e-05	MARK2	Body
cg06785542	20	24719803	-0.237061	0.0266379	5.615e-19	---	-0.200575	0.0529597	0.000152289	-0.279968	0.0342016	2.70503e-16	-0.199206	0.0439088	5.71123e-06
cg04906607	15	88670452	-0.349197	0.0392422	5.66e-19	---	-0.341284	0.0903656	0.000158919	-0.354221	0.0519684	9.35568e-12	-0.343506	0.0799003	1.71425e-05	NTRK3	ExonBnd
cg03409288	6	1229764	-0.396035	0.0445103	5.706e-19	---	-0.383135	0.0799759	1.66253e-06	-0.397928	0.0658745	1.53442e-09	-0.409435	0.0920714	8.71068e-06
cg16777810	10	49814629	-0.323318	0.0363398	5.733e-19	---	-0.346518	0.0726022	1.81653e-06	-0.327001	0.0522763	3.96917e-10	-0.294804	0.0704287	2.84105e-05	ARHGAP22	TSS1500
cg19683021	12	2775658	-0.259211	0.0291598	6.148e-19	---	-0.227413	0.0627178	0.000287868	-0.290565	0.0399296	3.41504e-13	-0.219902	0.0582584	0.00016027	CACNA1C	Body
cg10169539	14	51296612	-0.252852	0.0284458	6.171e-19	---	-0.211886	0.0561798	0.000162226	-0.243258	0.0393133	6.10597e-10	-0.323401	0.0606365	9.63687e-08	NIN	5'UTR
cg22016288	6	1324593	-0.317707	0.035746	6.227e-19	---	-0.259857	0.065136	6.62273e-05	-0.333879	0.0509772	5.76988e-11	-0.363435	0.0785437	3.70701e-06
cg02714548	8	20831931	-0.302524	0.034044	6.319e-19	---	-0.211763	0.0754751	0.00502016	-0.337366	0.0477239	1.55921e-12	-0.305084	0.0634735	1.53616e-06	LOC286114	Body
cg04720707	1	48279257	-0.45169	0.0508404	6.423e-19	---	-0.317268	0.106222	0.00281888	-0.505468	0.0676786	8.10165e-14	-0.453848	0.111848	4.95571e-05	TRABD2B	Body
cg14653284	2	11679879	-0.359472	0.0404666	6.497e-19	---	-0.35904	0.0913178	8.43235e-05	-0.380452	0.055778	9.05153e-12	-0.319952	0.0768477	3.13468e-05	GREB1	5'UTR
cg09687005	17	76567512	-0.23395	0.0263375	6.522e-19	---	-0.169447	0.0503367	0.000761941	-0.265315	0.0327115	5.03088e-16	-0.232421	0.0525624	9.78784e-06	DNAH17	Body
cg27072157	10	102550051	-0.283139	0.0318765	6.545e-19	---	-0.241199	0.0689277	0.000466472	-0.277028	0.0426874	8.60109e-11	-0.337305	0.0666845	4.23167e-07	PAX2	Body
cg26038596	2	237934427	-0.380785	0.0428742	6.599e-19	---	-0.424162	0.104877	5.24648e-05	-0.418027	0.0584229	8.35545e-13	-0.288013	0.0790275	0.000267955
cg17425351	11	110843045	-0.419061	0.0471894	6.662e-19	---	-0.34482	0.0916974	0.000169635	-0.445394	0.0649363	6.93719e-12	-0.446852	0.103702	1.63991e-05
cg03438346	18	21692621	-0.495413	0.0557967	6.753e-19	---	-0.442421	0.101896	1.41252e-05	-0.577583	0.0826567	2.79361e-12	-0.407247	0.11285	0.00030766	TTC39C	Body
cg01846589	10	71658226	-0.341773	0.0385046	6.921e-19	---	-0.253906	0.0592036	1.79729e-05	-0.380963	0.041118	1.94863e-20	-0.367112	0.0533374	5.86757e-12	COL13A1	Body
cg07462521	15	93124323	-0.276164	0.0311153	6.963e-19	---	-0.236505	0.064155	0.00022739	-0.307588	0.0434171	1.39552e-12	-0.249047	0.0620855	6.03724e-05
cg14453461	15	73681866	-0.250459	0.028223	7.038e-19	---	-0.187652	0.0504589	0.000200081	-0.2928	0.0379904	1.28618e-14	-0.247271	0.0448017	3.405e-08
cg17797446	1	2451404	0.125111	0.0140993	7.085e-19	+++	0.117808	0.0270927	1.37175e-05	0.128777	0.0207596	5.53073e-10	0.126182	0.0272404	3.61858e-06	PANK4	Body
cg05757307	16	49490380	-0.47166	0.0531645	7.203e-19	---	-0.365622	0.0740346	7.87142e-07	-0.534344	0.0590587	1.46035e-19	-0.50108	0.0833607	1.84406e-09
cg23602334	4	7158489	-0.253011	0.0285245	7.317e-19	---	-0.194872	0.0455456	1.88072e-05	-0.286939	0.0388751	1.57039e-13	-0.277767	0.0636645	1.283e-05
cg24421870	11	119290274	-0.270823	0.0305417	7.493e-19	---	-0.236584	0.0594905	6.98361e-05	-0.294864	0.0413304	9.72767e-13	-0.249266	0.0700005	0.000369556	THY1	Body
cg18869329	6	33897718	-0.277947	0.0313475	7.54e-19	---	-0.244238	0.0568719	1.75072e-05	-0.316939	0.0464294	8.71587e-12	-0.246603	0.0639433	0.000114982
cg22939704	17	43859265	-0.238101	0.0268585	7.649e-19	---	-0.179021	0.0549063	0.00111224	-0.276209	0.0387407	1.00607e-12	-0.223178	0.0507519	1.09537e-05	MGC57346-CRHR1	5'UTR
cg23228835	10	129692452	-0.378752	0.0427374	7.838e-19	---	-0.364422	0.0959887	0.000146747	-0.342785	0.0574826	2.47204e-09	-0.470005	0.0856468	4.07177e-08	CLRN3	TSS1500
cg00586058	1	18063105	-0.331191	0.037373	7.875e-19	---	-0.259601	0.0662713	8.95641e-05	-0.391557	0.0519883	5.01066e-14	-0.306491	0.0710477	1.60417e-05
cg16507522	14	95077557	-0.543183	0.0612968	7.892e-19	---	-0.416887	0.0801781	1.99818e-07	-0.595207	0.0533244	6.25644e-29	-0.597325	0.0805746	1.23183e-13	SERPINA3	TSS1500
cg13820475	10	44461659	-0.482644	0.0544703	7.952e-19	---	-0.346467	0.100094	0.00053735	-0.509113	0.0610956	7.87902e-17	-0.556513	0.0936857	2.84639e-09	LINC00841	Body
cg24364827	1	149871658	0.305211	0.0344506	8.046e-19	+++	0.262105	0.0646757	5.06496e-05	0.338874	0.0472377	7.29381e-13	0.274437	0.08023	0.000624779	BOLA1	Body
cg13901539	9	116811633	-0.26377	0.0297747	8.083e-19	---	-0.229215	0.0552187	3.30984e-05	-0.305442	0.0442201	4.939e-12	-0.229199	0.0588617	9.86639e-05	ZNF618	Body
cg08620730	6	40954705	-0.28745	0.0324485	8.1e-19	---	-0.211403	0.0574782	0.000235099	-0.327622	0.047107	3.52952e-12	-0.305045	0.054808	2.61117e-08	LOC101929555	Body
cg03894796	8	144361315	-0.264948	0.0299179	8.306e-19	---	-0.356195	0.0696849	3.19605e-07	-0.2379	0.0374048	2.01549e-10	-0.267705	0.0713291	0.000174663
cg26320771	11	19472257	-0.357522	0.040378	8.416e-19	---	-0.304504	0.0844915	0.000313411	-0.409609	0.0539799	3.2446e-14	-0.277196	0.0876778	0.00156944	NAV2	Body
cg04017736	11	115827165	-0.369291	0.0417122	8.495e-19	---	-0.250386	0.0895672	0.00518172	-0.394319	0.0591857	2.69378e-11	-0.415927	0.0779403	9.47638e-08
cg16456919	1	204655378	-0.232958	0.0263153	8.553e-19	---	-0.188964	0.0474589	6.84401e-05	-0.274433	0.0379381	4.70051e-13	-0.20255	0.057233	0.000401574	LRRN2	TSS1500
cg03420013	1	221213052	-0.350658	0.039629	8.87e-19	---	-0.277159	0.0667503	3.29329e-05	-0.421184	0.0622715	1.34544e-11	-0.340244	0.0790953	1.69499e-05
cg03634073	22	45068420	-0.190084	0.0214851	8.969e-19	---	-0.186888	0.0498423	0.000177126	-0.212743	0.0278353	2.12309e-14	-0.130994	0.0459728	0.00438053	PRR5	5'UTR
cg19524491	11	119600763	-0.263707	0.0298134	9.135e-19	---	-0.228601	0.0593229	0.000116439	-0.286857	0.0408709	2.24082e-12	-0.247676	0.0642485	0.000115743	PVRL1	TSS1500
cg08500986	9	98334734	-0.507044	0.0573248	9.144e-19	---	-0.409803	0.128667	0.0014476	-0.484913	0.0809821	2.12568e-09	-0.608204	0.104586	6.05106e-09
cg16438832	4	7341811	-0.349794	0.0395473	9.157e-19	---	-0.293745	0.0405777	4.51784e-13	-0.414716	0.0369703	3.34375e-29	-0.334844	0.0480021	3.04532e-12	SORCS2	Body
cg24535649	12	2557985	-0.390966	0.0442121	9.322e-19	---	-0.408891	0.130315	0.00170271	-0.419883	0.0559011	5.85932e-14	-0.313271	0.086812	0.000307834	CACNA1C	Body
cg04362706	1	57570305	-0.271831	0.0307409	9.349e-19	---	-0.224581	0.045943	1.01733e-06	-0.325564	0.0418413	7.1999e-15	-0.248499	0.0599387	3.38494e-05	DAB1	Body
cg23849201	12	3833996	-0.357795	0.0404648	9.393e-19	---	-0.271364	0.0855411	0.00151224	-0.389194	0.0558184	3.11345e-12	-0.369121	0.0808178	4.93986e-06	EFCAB4B	5'UTR
cg10327281	16	85880428	-0.220607	0.024953	9.495e-19	---	-0.163974	0.0519091	0.00158381	-0.239092	0.0334659	9.04272e-13	-0.2338	0.0540713	1.53284e-05
cg13972591	9	117017345	-0.212836	0.0240777	9.612e-19	---	-0.169353	0.0467942	0.000295629	-0.254221	0.0377767	1.70162e-11	-0.196727	0.0419774	2.77922e-06	COL27A1	Body
cg05516817	9	36958157	-0.338023	0.0382401	9.614e-19	---	-0.266459	0.0841988	0.00155274	-0.383099	0.0504544	3.12637e-14	-0.287264	0.0816575	0.000434954	PAX5	Body
cg22425711	1	38200251	-0.244615	0.0276813	9.846e-19	---	-0.236252	0.0552132	1.87809e-05	-0.238377	0.0393432	1.37048e-09	-0.26508	0.0549668	1.41737e-06	EPHA10	Body
cg04631318	1	48231352	-0.352437	0.0398897	9.985e-19	--?	-0.217025	0.0791134	0.00608417	-0.398597	0.046191	6.17146e-18	NA	NA	NA	TRABD2B	3'UTR
cg05344282	1	209845403	-0.419161	0.0474741	1.054e-18	---	-0.31925	0.0738472	1.53843e-05	-0.471654	0.0570161	1.3141e-16	-0.451692	0.0890404	3.91831e-07
cg05380830	21	39710243	-0.133063	0.0150738	1.071e-18	---	-0.106694	0.0294542	0.00029192	-0.13268	0.0205147	9.95838e-11	-0.168953	0.0338599	6.0456e-07	LINC01423	Body
cg11182421	2	202317239	-0.224506	0.025436	1.082e-18	---	-0.236874	0.0504429	2.65466e-06	-0.220752	0.035695	6.23343e-10	-0.219302	0.0521451	2.60369e-05	STRADB	5'UTR
cg12705326	1	6158691	-0.316531	0.0358732	1.108e-18	---	-0.273293	0.0660227	3.48254e-05	-0.358039	0.0502745	1.06615e-12	-0.273751	0.0811067	0.000737636	KCNAB2	3'UTR
cg16095355	12	130750236	-0.360596	0.0408788	1.133e-18	---	-0.297044	0.0958075	0.0019324	-0.347432	0.0557849	4.72217e-10	-0.426937	0.0771218	3.09676e-08
cg19821654	14	101254963	-0.293486	0.0332751	1.145e-18	---	-0.259635	0.0495463	1.60353e-07	-0.334297	0.0591299	1.57121e-08	-0.303578	0.069043	1.0979e-05
cg11920176	14	77355614	-0.197411	0.0223894	1.174e-18	---	-0.125503	0.0553847	0.0234497	-0.212791	0.0318689	2.43761e-11	-0.20954	0.0382286	4.22357e-08
cg04572969	1	3503480	-0.202669	0.0229968	1.219e-18	---	-0.154905	0.0464499	0.000853347	-0.224449	0.0320867	2.65108e-12	-0.204824	0.0468233	1.21766e-05	MEGF6	Body
cg21085331	10	26222806	-0.168741	0.0191476	1.222e-18	---	-0.139859	0.0398648	0.000450931	-0.168289	0.0262136	1.36346e-10	-0.198029	0.0394361	5.12647e-07	LOC101929073	TSS200
cg12068908	11	14270521	-0.376238	0.0426933	1.223e-18	---	-0.380976	0.0957628	6.94005e-05	-0.351831	0.0567674	5.72722e-10	-0.430829	0.0879526	9.66074e-07	SPON1	Body
cg13234653	14	99724598	-0.449101	0.0509771	1.253e-18	---	-0.398164	0.136378	0.00350523	-0.471514	0.0651477	4.56615e-13	-0.422463	0.102365	3.67496e-05	BCL11B	Body
cg01191349	16	55528719	-0.331172	0.0375983	1.272e-18	---	-0.238939	0.0869617	0.00600257	-0.365176	0.0508018	6.56296e-13	-0.325955	0.0729926	7.9846e-06	MMP2	Body
cg10608255	10	6042325	-0.249611	0.0283485	1.307e-18	---	-0.203511	0.0493595	3.73902e-05	-0.292519	0.0370885	3.0944e-15	-0.209337	0.0631145	0.000910596
cg21424181	2	10397625	-0.315946	0.0358842	1.313e-18	---	-0.263847	0.0820855	0.00130764	-0.337015	0.050018	1.60724e-11	-0.312928	0.0661585	2.24553e-06
cg10257070	10	125399468	-0.332781	0.0378029	1.331e-18	---	-0.280332	0.0922385	0.00237198	-0.35983	0.0489759	2.02564e-13	-0.301859	0.0777747	0.000103944
cg11704839	2	191078893	-0.42922	0.0487617	1.339e-18	??-	NA	NA	NA	NA	NA	NA	-0.42922	0.0487617	1.33921e-18	HIBCH	Body
cg12752956	22	32341689	-0.234124	0.0265999	1.348e-18	---	-0.186724	0.0586139	0.00144423	-0.266475	0.0365675	3.16438e-13	-0.206353	0.0516804	6.5276e-05	YWHAH	Body
cg23539560	11	128513805	-0.26273	0.0298552	1.367e-18	---	-0.329032	0.0669985	9.05938e-07	-0.249926	0.0381142	5.47907e-11	-0.234466	0.0688824	0.000664408
cg18572156	2	31044098	-0.297451	0.0338067	1.386e-18	---	-0.285176	0.068086	2.80835e-05	-0.354486	0.0511217	4.0863e-12	-0.230917	0.0590353	9.17254e-05
cg05401312	6	33838308	-0.257017	0.0292359	1.48e-18	---	-0.251952	0.0570708	1.01137e-05	-0.288934	0.0430757	1.97869e-11	-0.208727	0.055556	0.000171931
cg14674655	16	24337882	-0.418959	0.0476584	1.484e-18	---	-0.345964	0.105457	0.00103583	-0.434229	0.0669268	8.69131e-11	-0.443779	0.0887011	5.64197e-07	CACNG3	Body
cg19880852	12	52948071	-0.338178	0.0384717	1.492e-18	---	-0.323511	0.0658398	8.94164e-07	-0.373834	0.0583297	1.46491e-10	-0.291194	0.0813678	0.000345265	KRT71	TSS1500
cg14019105	20	42380224	-0.299913	0.0341253	1.515e-18	---	-0.304903	0.0839691	0.000282183	-0.278584	0.04318	1.106e-10	-0.359353	0.0744225	1.37532e-06
cg07122218	14	78433906	-0.250061	0.0284639	1.561e-18	---	-0.221362	0.0543087	4.58166e-05	-0.276165	0.0408988	1.45419e-11	-0.230303	0.0579878	7.13994e-05
cg15078013	10	45496216	0.226775	0.0258208	1.596e-18	+++	0.252411	0.0476867	1.20253e-07	0.20566	0.0363999	1.60439e-08	0.242045	0.057222	2.33765e-05	C10orf25	1stExon
cg06990739	10	50085679	-0.455122	0.0518287	1.616e-18	---	-0.478443	0.110712	1.54952e-05	-0.456317	0.0692683	4.46772e-11	-0.428965	0.11025	9.99025e-05	WDFY4	Body
cg24813733	20	24676301	-0.364008	0.0414616	1.643e-18	---	-0.286306	0.056423	3.88972e-07	-0.370781	0.040395	4.35625e-20	-0.43737	0.0599767	3.04614e-13
cg14256841	2	237571681	-0.515481	0.0587148	1.644e-18	---	-0.440793	0.110606	6.74095e-05	-0.594162	0.0849591	2.68097e-12	-0.446764	0.119704	0.000189792
cg26256104	20	57765815	-0.241679	0.0275337	1.671e-18	---	-0.228975	0.047349	1.3254e-06	-0.26652	0.0388528	6.89908e-12	-0.19044	0.0689115	0.00571773	ZNF831	TSS1500
cg15382659	6	166205200	-0.292435	0.0333211	1.69e-18	---	-0.304371	0.0664168	4.58905e-06	-0.301344	0.0442458	9.71391e-12	-0.247959	0.0782882	0.00153882
cg18276263	2	38828675	-0.344118	0.0392147	1.706e-18	---	-0.253977	0.0789779	0.0013008	-0.360459	0.0534888	1.59523e-11	-0.406349	0.0843828	1.46801e-06	HNRNPLL	Body
cg02880033	14	99531320	-0.450653	0.0513707	1.746e-18	---	-0.394291	0.101838	0.000108052	-0.49398	0.072894	1.22961e-11	-0.42182	0.102969	4.19288e-05
cg26181328	15	61113465	-0.261772	0.0298443	1.767e-18	---	-0.207769	0.0588412	0.000413957	-0.296541	0.0411316	5.61319e-13	-0.241373	0.0641729	0.000169041	RORA	Body
cg21217144	12	7451434	-0.354421	0.0404267	1.835e-18	---	-0.296988	0.0947472	0.00172127	-0.363984	0.0528615	5.75388e-12	-0.375285	0.0837376	7.40584e-06
cg04794159	10	87978682	-0.39561	0.0451281	1.845e-18	---	-0.399424	0.0765768	1.82834e-07	-0.395396	0.0660647	2.16417e-09	-0.389029	0.104613	0.000200204	GRID1	Body
cg10849393	10	94332706	-0.114729	0.0130909	1.883e-18	---	-0.111066	0.0213682	2.01748e-07	-0.117549	0.0208598	1.74862e-08	-0.115874	0.0272464	2.11093e-05	IDE	Body
cg27628839	1	155534509	-0.226754	0.0258733	1.884e-18	---	-0.180655	0.0471671	0.000128085	-0.26556	0.0371707	9.04303e-13	-0.203775	0.0558535	0.000263891
cg20541178	8	143858627	-0.356728	0.0407087	1.902e-18	---	-0.29945	0.0968146	0.00198126	-0.384129	0.0569073	1.47764e-11	-0.344223	0.0729427	2.36896e-06	LYNX1	5'UTR
cg16329622	12	52543430	0.185707	0.0211932	1.908e-18	+++	0.147528	0.0353658	3.02607e-05	0.220865	0.0353899	4.35037e-10	0.189611	0.0398895	2.00022e-06
cg01442212	12	53044498	-0.275857	0.0314812	1.908e-18	---	-0.211913	0.0436144	1.18105e-06	-0.30639	0.0376623	4.11258e-16	-0.306867	0.0476657	1.21127e-10	KRT2	Body
cg21791252	6	33864756	-0.245692	0.0280515	1.977e-18	---	-0.221369	0.0627368	0.000417864	-0.246449	0.0418729	3.96497e-09	-0.258568	0.0473292	4.67706e-08
cg25836113	16	21224354	-0.349739	0.0399328	1.984e-18	---	-0.332306	0.074747	8.75914e-06	-0.362829	0.0571855	2.22752e-10	-0.34354	0.083821	4.15839e-05	ZP2	5'UTR
cg18436117	1	48483697	-0.327988	0.0374531	2e-18	---	-0.274563	0.0772178	0.000376987	-0.373675	0.0531066	1.9737e-12	-0.290008	0.0724317	6.23121e-05
cg01333600	10	44561143	-0.303683	0.0346931	2.07e-18	---	-0.225395	0.0783857	0.00403443	-0.332521	0.0462613	6.58089e-13	-0.300033	0.070567	2.12118e-05
cg05568532	4	7136338	-0.360886	0.0412558	2.181e-18	---	-0.353035	0.0887441	6.94614e-05	-0.336476	0.0559231	1.77936e-09	-0.423399	0.084275	5.06021e-07
cg24815737	4	7131795	-0.507175	0.0579992	2.24e-18	---	-0.425015	0.0698584	1.17261e-09	-0.597954	0.0544747	4.94496e-28	-0.474991	0.0780486	1.1588e-09
cg12325755	10	75778133	-0.181183	0.0207255	2.289e-18	---	-0.136472	0.0422137	0.00122544	-0.209868	0.0298028	1.89625e-12	-0.169943	0.0394976	1.6879e-05	VCL	Body
cg27323011	6	31632537	0.14828	0.0169681	2.357e-18	+++	0.135753	0.0296615	4.72263e-06	0.166945	0.0240157	3.61403e-12	0.118212	0.0407312	0.00370491	BAT4	5'UTR
cg09198618	10	98899484	-0.246228	0.0281796	2.377e-18	---	-0.203763	0.0595154	0.000617735	-0.283937	0.0404687	2.27969e-12	-0.216106	0.0522442	3.52708e-05	SLIT1	Body
cg27439964	16	53089351	-0.15822	0.0181176	2.481e-18	---	-0.14409	0.0385268	0.000184037	-0.1661	0.0237317	2.57621e-12	-0.150732	0.0409211	0.000230068	CHD9	5'UTR
cg14185994	9	98637332	0.906055	0.103753	2.484e-18	+++	0.876115	0.182365	1.55376e-06	0.87468	0.146456	2.33895e-09	1.05187	0.248406	2.29086e-05	C9orf130	Body
cg10310944	12	3578755	-0.372903	0.0427058	2.504e-18	---	-0.286004	0.074035	0.00011196	-0.436779	0.0504294	4.66805e-18	-0.354948	0.0651401	5.06575e-08
cg07121340	12	2173987	-0.281041	0.0321957	2.566e-18	---	-0.263919	0.073393	0.000323188	-0.275704	0.0423558	7.55322e-11	-0.308803	0.0671659	4.27346e-06	CACNA1C	Body
cg07247175	11	112443955	-0.462191	0.0529521	2.581e-18	---	-0.369847	0.122732	0.00258288	-0.503155	0.073205	6.27625e-12	-0.447591	0.0982223	5.19114e-06
cg01330741	10	71722050	-0.308636	0.03536	2.584e-18	---	-0.287849	0.0687629	2.8377e-05	-0.328799	0.0481433	8.51646e-12	-0.2812	0.079847	0.000428728
cg26505878	5	52405886	0.176309	0.020205	2.639e-18	+++	0.128851	0.0382637	0.00075865	0.193435	0.0263765	2.2404e-13	0.199996	0.0551185	0.000285099	MOCS2	TSS1500
cg24788157	10	71527439	-0.302253	0.0346406	2.652e-18	---	-0.269186	0.0603275	8.11723e-06	-0.348684	0.0506566	5.84869e-12	-0.248916	0.0769489	0.00121718
cg21633622	11	45098748	-0.342116	0.0392101	2.657e-18	---	-0.313301	0.0715601	1.1969e-05	-0.396963	0.0460637	6.83046e-18	-0.2619	0.0720553	0.000278296
cg18989215	12	54942945	-0.22294	0.0255552	2.689e-18	---	-0.179034	0.0566086	0.00156331	-0.227265	0.0325826	3.05756e-12	-0.257669	0.0600605	1.7855e-05	PDE1B	TSS1500
cg01951337	20	10762181	-0.281837	0.0323076	2.696e-18	---	-0.236192	0.0691197	0.000632816	-0.281131	0.0422706	2.9161e-11	-0.334455	0.0727237	4.24556e-06
cg14609139	9	138989740	-0.473002	0.0542415	2.775e-18	---	-0.354076	0.108147	0.00106029	-0.478347	0.0715111	2.24502e-11	-0.595887	0.116043	2.8205e-07
cg21658225	3	134518358	-0.229304	0.0263011	2.822e-18	---	-0.181356	0.0595953	0.00234139	-0.247027	0.0343522	6.4309e-13	-0.224508	0.0561975	6.47007e-05	EPHB1	Body
cg21422871	1	60196706	0.190395	0.021842	2.859e-18	+++	0.176608	0.0428555	3.77216e-05	0.199707	0.0324369	7.4246e-10	0.188162	0.0407845	3.95828e-06	FGGY	Body
cg24669573	12	115514847	-0.415614	0.0476899	2.91e-18	---	-0.346874	0.0799045	1.41764e-05	-0.481613	0.0457081	5.84987e-26	-0.364395	0.0745059	1.00417e-06
cg05584242	3	123866984	-0.249156	0.0285903	2.915e-18	---	-0.223457	0.0560443	6.68732e-05	-0.279247	0.0382644	2.92426e-13	-0.193443	0.0671123	0.00394679	KALRN	Body
cg00749580	1	48505128	-0.255247	0.0293037	3.028e-18	---	-0.163692	0.0740058	0.026975	-0.263192	0.0370989	1.29993e-12	-0.298102	0.0625747	1.89856e-06
cg22775789	12	56694541	0.213374	0.0244999	3.061e-18	+++	0.203648	0.0465737	1.22785e-05	0.224996	0.0348708	1.10183e-10	0.200114	0.0511256	9.07218e-05	CS	TSS1500
cg18431645	1	59528046	-0.243775	0.0279949	3.097e-18	---	-0.281883	0.0614008	4.41405e-06	-0.250951	0.0388447	1.04449e-10	-0.201064	0.0536055	0.000176271	LINC01358	Body
cg06599697	1	48379853	-0.358882	0.041214	3.099e-18	---	-0.298005	0.0712975	2.91849e-05	-0.418536	0.0463158	1.61666e-19	-0.303964	0.075882	6.18202e-05	TRABD2B	Body
cg14715518	15	69849751	0.295668	0.0339555	3.106e-18	+++	0.239958	0.0651874	0.000232275	0.3381	0.0485152	3.19298e-12	0.271926	0.069482	9.09253e-05
cg24914474	10	92913238	-0.241253	0.027719	3.218e-18	---	-0.240829	0.0538185	7.64683e-06	-0.250392	0.0394829	2.2713e-10	-0.223093	0.056364	7.55591e-05	NUDT9P1	TSS1500
cg00494544	3	195268648	-0.20346	0.0233789	3.241e-18	---	-0.253674	0.0559086	5.69809e-06	-0.212484	0.0320483	3.35386e-11	-0.157099	0.043192	0.00027559	PPP1R2	Body
cg23229610	1	6841125	-0.283042	0.0325304	3.295e-18	---	-0.240716	0.0661803	0.00027554	-0.328061	0.0459629	9.50343e-13	-0.235176	0.0641102	0.00024416
cg05571441	2	61086126	-0.2281	0.0262217	3.351e-18	---	-0.209792	0.0537978	9.63384e-05	-0.254677	0.0360829	1.68802e-12	-0.186765	0.0541685	0.000565044	LINC01185	Body
cg06266799	6	1198295	-0.512343	0.0589061	3.389e-18	---	-0.406508	0.111913	0.000280842	-0.541935	0.0784395	4.88248e-12	-0.591808	0.147735	6.17898e-05
cg06258486	10	72670815	-0.221575	0.0254755	3.391e-18	---	-0.231753	0.0545698	2.16741e-05	-0.233378	0.0353287	3.95059e-11	-0.189692	0.0497638	0.000137929
cg07798980	5	172659241	-0.294498	0.0338668	3.445e-18	---	-0.239848	0.0638992	0.000174351	-0.298201	0.0499491	2.37121e-09	-0.34712	0.0664983	1.78939e-07	NKX2-5	3'UTR
cg00028929	12	52908478	-0.669057	0.0769454	3.462e-18	---	-0.581905	0.077359	5.38871e-14	-0.788653	0.057204	3.06607e-43	-0.613553	0.0828704	1.32372e-13	KRT5	3'UTR
cg00434151	5	2619590	-0.201606	0.0231861	3.465e-18	---	-0.143461	0.0517776	0.00559345	-0.210988	0.0311485	1.25604e-11	-0.227937	0.0468069	1.11751e-06
cg10416604	9	98637319	0.768061	0.0883423	3.495e-18	+++	0.822	0.15552	1.25361e-07	0.719395	0.133064	6.43157e-08	0.785161	0.181637	1.54136e-05	LINC00476	Body
cg09484074	14	99606218	-0.391765	0.0450617	3.499e-18	---	-0.301903	0.0872741	0.000541676	-0.420874	0.0666605	2.7246e-10	-0.430308	0.0857034	5.14297e-07
cg17278283	14	105560494	0.14962	0.0172133	3.558e-18	+++	0.121642	0.0313413	0.000103935	0.162729	0.0272454	2.33324e-09	0.160336	0.0314688	3.48582e-07	LOC102723354	Body
cg11407606	16	85137527	-0.182617	0.0210098	3.561e-18	---	-0.152062	0.0446808	0.000665804	-0.199651	0.0295946	1.51766e-11	-0.175965	0.040071	1.12652e-05	FAM92B	Body
cg05155793	11	17538293	-0.289138	0.0332654	3.565e-18	---	-0.203318	0.0629608	0.00124099	-0.3021	0.0393971	1.74597e-14	-0.333435	0.0520678	1.51497e-10	USH1C	Body
cg26278699	2	238322972	-0.281951	0.0324401	3.579e-18	---	-0.23258	0.0597414	9.89671e-05	-0.296932	0.0444714	2.44008e-11	-0.320012	0.0779874	4.07159e-05	COL6A3	TSS200
cg12553150	6	34036136	-0.176176	0.0202702	3.58e-18	---	-0.15718	0.0406571	0.000110642	-0.199771	0.0291704	7.46777e-12	-0.151336	0.0391144	0.000109254	GRM4	Body
cg16721194	12	111537057	-0.211464	0.0243369	3.656e-18	---	-0.165212	0.0365353	6.12645e-06	-0.246513	0.034256	6.19194e-13	-0.223118	0.0478578	3.13006e-06	CUX2	Body
cg09022230	7	5457225	-0.189967	0.021867	3.708e-18	---	-0.149329	0.0396652	0.000166717	-0.217046	0.034469	3.03754e-10	-0.194914	0.0403546	1.36507e-06	TNRC18	Body
cg22385175	1	14998644	-0.353607	0.0407047	3.717e-18	---	-0.261935	0.0865284	0.00246868	-0.415351	0.0630265	4.39555e-11	-0.338489	0.0676908	5.71785e-07	KAZN	Body
cg20503294	11	45391600	-0.371266	0.0427407	3.739e-18	---	-0.419394	0.0946264	9.33189e-06	-0.364776	0.0560652	7.70292e-11	-0.343117	0.092215	0.000198568	LOC399886	TSS1500
cg21102737	19	31825352	-0.260908	0.0300378	3.755e-18	---	-0.212421	0.0481897	1.04321e-05	-0.291142	0.0483696	1.75382e-09	-0.2927	0.0632104	3.64655e-06	TSHZ3	Body
cg08116315	2	11696342	-0.29713	0.0342155	3.818e-18	---	-0.291019	0.0659298	1.01444e-05	-0.333308	0.0468034	1.06796e-12	-0.206994	0.0772373	0.00736265	GREB1	5'UTR
cg07311357	16	55487778	-0.392695	0.0452269	3.863e-18	---	-0.365474	0.0879583	3.2517e-05	-0.451051	0.0654119	5.36567e-12	-0.31232	0.0891174	0.000457299
cg05665882	1	181429984	-0.303078	0.0349111	3.909e-18	---	-0.240117	0.0687945	0.00048238	-0.32893	0.0458179	7.01839e-13	-0.31052	0.0867637	0.000345018
cg00790906	14	56659945	-0.413992	0.0477085	4.045e-18	---	-0.422142	0.0965388	1.22677e-05	-0.416408	0.0647162	1.23987e-10	-0.398432	0.103539	0.000119019	PELI2	Body
cg09023160	4	7227544	-0.308754	0.0355853	4.083e-18	---	-0.269182	0.0676662	6.94718e-05	-0.339406	0.049542	7.33978e-12	-0.285284	0.0781201	0.000260343	SORCS2	Body
cg04339491	14	95465135	-0.284037	0.0327479	4.192e-18	---	-0.260589	0.0546432	1.85213e-06	-0.323648	0.0351472	3.31179e-20	-0.199244	0.0738359	0.00696575
cg18486494	20	24614301	-0.303985	0.0350513	4.224e-18	---	-0.241108	0.0648135	0.000199199	-0.364572	0.0493126	1.43472e-13	-0.273523	0.0598723	4.91361e-06	SYNDIG1	Body
cg23230910	3	10436325	-0.236046	0.0272251	4.315e-18	---	-0.192205	0.0583821	0.000994064	-0.250847	0.0366347	7.5275e-12	-0.241951	0.0567358	2.00341e-05	ATP2B2	Body
cg17651760	12	9389499	-0.332601	0.0383669	4.362e-18	---	-0.280726	0.0789066	0.000374112	-0.372766	0.0523315	1.05476e-12	-0.291351	0.0806937	0.000305518
cg15564619	1	2163437	-0.231633	0.0267245	4.419e-18	---	-0.166838	0.0537132	0.00189582	-0.266486	0.037855	1.92715e-12	-0.226396	0.0530201	1.95466e-05	SKI	Body
cg25078187	7	142447339	-0.366376	0.042277	4.472e-18	---	-0.257763	0.0922602	0.00520814	-0.413587	0.0574257	5.92764e-13	-0.355161	0.08489	2.867e-05
cg09740560	6	29602390	-0.215845	0.0249141	4.573e-18	---	-0.20605	0.048335	2.0174e-05	-0.212903	0.0352808	1.59414e-09	-0.233114	0.051324	5.57208e-06	GABBR1	TSS1500
cg06045793	4	89367844	-0.170469	0.0196771	4.581e-18	---	-0.134089	0.0334051	5.96882e-05	-0.190577	0.0320154	2.638e-09	-0.188732	0.0375038	4.84503e-07
cg11795921	1	230272656	-0.265827	0.0306843	4.582e-18	---	-0.207243	0.0526156	8.18817e-05	-0.316821	0.0483097	5.44856e-11	-0.263301	0.0605886	1.38821e-05	GALNT2	Body
cg11622098	1	7533899	-0.255499	0.0294934	4.599e-18	---	-0.222982	0.0605098	0.000228652	-0.265411	0.0396418	2.15329e-11	-0.266213	0.0645303	3.70106e-05	CAMTA1	Body
cg11749490	10	121296010	-0.346866	0.040043	4.622e-18	---	-0.279124	0.0747282	0.000187573	-0.373289	0.0583258	1.55297e-10	-0.375834	0.0814785	3.97517e-06	RGS10	5'UTR
cg22790205	14	52313420	-0.228803	0.026415	4.641e-18	---	-0.185997	0.0553086	0.000771299	-0.242183	0.0372863	8.29044e-11	-0.240094	0.0508338	2.3226e-06
cg08177771	12	242702	-0.304702	0.0351785	4.653e-18	---	-0.289414	0.0707459	4.29728e-05	-0.302602	0.0490499	6.86066e-10	-0.325091	0.0720535	6.42802e-06	IQSEC3	5'UTR
cg01163362	1	58290034	-0.385046	0.0444633	4.723e-18	---	-0.282943	0.0723329	9.1658e-05	-0.415738	0.0507781	2.67032e-16	-0.437338	0.0714438	9.27418e-10	DAB1	5'UTR
cg24092253	20	61848099	0.154533	0.0178485	4.799e-18	+++	0.129842	0.0303693	1.90775e-05	0.179788	0.0263282	8.56743e-12	0.13875	0.0404179	0.000597186	YTHDF1	TSS1500
cg06121192	1	29824435	-0.347154	0.0400983	4.819e-18	---	-0.257148	0.0623086	3.67524e-05	-0.365549	0.0447793	3.25876e-16	-0.400377	0.0545271	2.09323e-13
cg25277514	16	49814616	-0.330094	0.0381292	4.832e-18	---	-0.285881	0.0783275	0.000262434	-0.34179	0.0529114	1.0493e-10	-0.34816	0.0772319	6.54486e-06	ZNF423	Body
cg22793601	18	43953569	-0.237213	0.0274031	4.868e-18	---	-0.199243	0.053188	0.000179665	-0.286722	0.0419486	8.19566e-12	-0.201319	0.0493919	4.5827e-05	RNF165	5'UTR
cg14613677	1	42045708	-0.255647	0.0295373	4.927e-18	---	-0.186646	0.0501673	0.000198856	-0.28633	0.0355771	8.40471e-16	-0.274454	0.0511533	8.08061e-08	HIVEP3	Body
cg09443467	5	167654050	-0.238468	0.0275541	4.948e-18	---	-0.163129	0.0597625	0.00634066	-0.272402	0.0404574	1.66141e-11	-0.239318	0.0484391	7.78844e-07	TENM2	Body
cg07162154	11	68969016	-0.263875	0.0304905	4.958e-18	---	-0.267153	0.0579033	3.95416e-06	-0.284654	0.0413326	5.70172e-12	-0.195449	0.0721606	0.00675818
cg14491304	20	46555731	-0.423393	0.0489234	4.963e-18	---	-0.346191	0.0987031	0.000452524	-0.450185	0.0661047	9.74725e-12	-0.444171	0.107638	3.68278e-05
cg23540938	18	44494277	-0.458539	0.0529851	4.967e-18	---	-0.336075	0.124197	0.00681042	-0.482388	0.0672533	7.35351e-13	-0.496484	0.119287	3.1532e-05	PIAS2	Body
cg23696712	12	53228141	-0.22489	0.025987	4.975e-18	---	-0.188543	0.0556416	0.000702705	-0.255124	0.0378239	1.52978e-11	-0.204417	0.0466868	1.19509e-05	KRT79	TSS200
cg11890240	2	234875246	-0.286764	0.0331445	5.063e-18	---	-0.272096	0.0693297	8.68497e-05	-0.318736	0.044761	1.07257e-12	-0.223226	0.0701653	0.0014655	TRPM8	ExonBnd
cg03423138	16	33355024	-0.204885	0.0236849	5.131e-18	---	-0.196174	0.0535931	0.000251789	-0.221154	0.0323181	7.75221e-12	-0.178587	0.0457863	9.60188e-05
cg16398637	16	49958206	-0.223461	0.0258356	5.18e-18	---	-0.187205	0.0542485	0.000558754	-0.257944	0.0350724	1.91478e-13	-0.177969	0.0538057	0.000940929
cg18748130	10	121940115	-0.283481	0.0327788	5.228e-18	---	-0.193206	0.095482	0.0430235	-0.312055	0.0433852	6.35432e-13	-0.265263	0.0587477	6.32286e-06
cg17651625	19	39140474	-0.298777	0.034557	5.338e-18	---	-0.226097	0.0596172	0.000149147	-0.346369	0.0450222	1.43403e-14	-0.292417	0.0718778	4.73656e-05	ACTN4	Body
cg16762283	15	88737177	-0.326566	0.0377717	5.343e-18	---	-0.239373	0.0741732	0.00125001	-0.352029	0.0521679	1.49904e-11	-0.369362	0.0811885	5.37907e-06	NTRK3	Body
cg09749225	6	168106055	-0.188036	0.0217496	5.358e-18	---	-0.164193	0.0459681	0.000354407	-0.204263	0.0309676	4.22298e-11	-0.178607	0.0408947	1.25681e-05
cg17095436	1	3614691	-0.364892	0.0422257	5.55e-18	---	-0.311462	0.0670785	3.42987e-06	-0.430866	0.0454732	2.6638e-21	-0.314646	0.0653164	1.45548e-06	TP73	1stExon
cg22467444	6	33898652	-0.185955	0.0215196	5.563e-18	---	-0.176135	0.042546	3.47509e-05	-0.183267	0.0290768	2.92191e-10	-0.20624	0.0485545	2.16078e-05
cg25057992	20	23979066	-0.275902	0.0319321	5.608e-18	---	-0.222502	0.064022	0.000510088	-0.317123	0.0436332	3.65073e-13	-0.23513	0.0687615	0.000627364
cg26092081	2	11700847	-0.438757	0.0507849	5.645e-18	---	-0.330465	0.104343	0.0015396	-0.508367	0.0691084	1.89375e-13	-0.385247	0.10752	0.000339652	GREB1	Body
cg09716878	10	71601361	-0.364253	0.0421613	5.645e-18	---	-0.31699	0.0852569	0.000200766	-0.415303	0.0558022	9.88595e-14	-0.268997	0.0981305	0.00612124	COL13A1	Body
cg20121258	11	119652442	-0.201362	0.0233138	5.77e-18	---	-0.159492	0.0494524	0.00125897	-0.220789	0.0324336	9.93758e-12	-0.198558	0.0456305	1.35247e-05
cg20337445	22	35947818	-0.280158	0.0324375	5.778e-18	---	-0.243588	0.0608623	6.27347e-05	-0.306244	0.0442257	4.37269e-12	-0.259678	0.0768859	0.000731613	RASD2	Body
cg13608733	11	8228022	-0.414512	0.0479942	5.785e-18	---	-0.345934	0.0966496	0.000344575	-0.460169	0.0661028	3.36885e-12	-0.38288	0.1009	0.000147841
cg07185425	1	234365756	-0.338724	0.0392232	5.831e-18	---	-0.315981	0.0811802	9.92848e-05	-0.387593	0.0567838	8.74527e-12	-0.276507	0.0729082	0.000149119	SLC35F3	Body
cg07659539	11	44905846	-0.189101	0.0219023	5.933e-18	---	-0.168889	0.0390605	1.5338e-05	-0.222924	0.0337311	3.87315e-11	-0.159152	0.0426298	0.00018894	TSPAN18	5'UTR
cg19308678	2	237895621	-0.489936	0.056755	6.004e-18	---	-0.493449	0.124275	7.16833e-05	-0.522072	0.0775107	1.63385e-11	-0.419573	0.112328	0.000187536
cg22422599	18	22909639	-0.456066	0.0528348	6.032e-18	---	-0.418729	0.103962	5.63216e-05	-0.474196	0.0734764	1.0914e-10	-0.457266	0.111471	4.09406e-05	ZNF521	5'UTR
cg13780890	16	2060257	0.176832	0.0204881	6.083e-18	+++	0.167142	0.0399845	2.91284e-05	0.199659	0.0310136	1.2122e-10	0.152191	0.0373419	4.58919e-05	ZNF598	TSS1500
cg24823970	5	178795631	-0.267479	0.0309947	6.146e-18	---	-0.210197	0.0674757	0.00183855	-0.308846	0.0406729	3.11562e-14	-0.210168	0.0679144	0.00197074
cg05837890	20	4702538	-0.239386	0.0277426	6.198e-18	---	-0.176921	0.0477088	0.000208607	-0.275602	0.0350809	3.95979e-15	-0.243791	0.0472208	2.43287e-07	PRND	TSS200
cg22586577	10	44274235	-0.268155	0.0310887	6.383e-18	---	-0.185384	0.0675147	0.0060358	-0.303617	0.0445759	9.67631e-12	-0.269153	0.0566138	1.99233e-06
cg14719288	19	31740568	-0.347035	0.0402363	6.413e-18	---	-0.241555	0.0884277	0.00630156	-0.391297	0.0540131	4.34134e-13	-0.335595	0.0824711	4.7165e-05
cg03288515	5	149588739	-0.219758	0.0254859	6.536e-18	---	-0.165129	0.0448689	0.000232995	-0.241595	0.0362748	2.73569e-11	-0.257017	0.0594545	1.53984e-05	SLC6A7	Body
cg21442603	2	121676463	-0.487912	0.056585	6.542e-18	---	-0.385924	0.119915	0.00128952	-0.536007	0.0754887	1.24314e-12	-0.467891	0.121903	0.000123931	GLI2	Body
cg02931193	8	20831946	-0.396567	0.046003	6.669e-18	---	-0.373322	0.101599	0.000238363	-0.373213	0.0626129	2.51251e-09	-0.464648	0.0910692	3.35827e-07	LOC286114	Body
cg26296524	1	15124175	-0.24298	0.0281901	6.735e-18	---	-0.178771	0.0666763	0.00733647	-0.253813	0.0399179	2.03891e-10	-0.261814	0.049638	1.33143e-07	KIAA1026	Body
cg26393977	8	37612713	-0.180518	0.0209439	6.746e-18	---	-0.140845	0.0469979	0.00272793	-0.191572	0.0282149	1.12338e-11	-0.187658	0.041854	7.33788e-06	ERLIN2	3'UTR
cg08320524	21	39644354	-0.279678	0.0324516	6.794e-18	---	-0.213149	0.0669669	0.00145806	-0.325422	0.0483397	1.6737e-11	-0.263803	0.0578665	5.14396e-06	KCNJ15	5'UTR
cg17362171	12	1922255	-0.319383	0.037067	6.911e-18	---	-0.228812	0.0828	0.00571982	-0.353741	0.0476653	1.15924e-13	-0.305903	0.0839727	0.000269598	CACNA2D4	Body
cg20262915	2	191524489	-0.622256	0.0722394	7.068e-18	---	-0.575884	0.0314556	7.16344e-75	-0.72328	0.0177356	1.52351e-299	-0.564851	0.0230651	1.91538e-132	NAB1	Body
cg05900648	2	129243364	-0.287241	0.0333539	7.186e-18	---	-0.273769	0.0610135	7.22243e-06	-0.330961	0.047533	3.33684e-12	-0.203412	0.0729976	0.00532717
cg03701831	22	37798351	-0.276639	0.0321267	7.25e-18	---	-0.257487	0.0559777	4.2287e-06	-0.292693	0.0474154	6.70269e-10	-0.271621	0.0698521	0.000100857	ELFN2	5'UTR
cg18300423	16	86020522	-0.275629	0.0320126	7.305e-18	---	-0.207179	0.0541604	0.000130617	-0.321815	0.0413832	7.45819e-15	-0.274474	0.053198	2.47639e-07
cg06277928	14	102056457	-0.199257	0.0231425	7.306e-18	---	-0.244719	0.0457555	8.87284e-08	-0.184202	0.033138	2.71917e-08	-0.18254	0.045698	6.48352e-05
cg03738438	1	9411484	-0.319121	0.0370709	7.408e-18	---	-0.298526	0.0722403	3.58993e-05	-0.350118	0.0556511	3.14797e-10	-0.290683	0.0684931	2.19601e-05	SPSB1	5'UTR
cg07940011	6	33874211	-0.274053	0.0318358	7.414e-18	---	-0.248015	0.0694086	0.000352565	-0.31393	0.0439702	9.36058e-13	-0.215927	0.0617965	0.000475544
cg26863534	12	4029924	-0.277209	0.0322065	7.483e-18	---	-0.220436	0.0566785	0.000100562	-0.294158	0.0453168	8.51861e-11	-0.334008	0.077651	1.69729e-05
cg20219320	9	116853240	-0.34431	0.0400252	7.812e-18	---	-0.277917	0.097935	0.00454305	-0.406917	0.0572652	1.19592e-12	-0.28771	0.068198	2.45671e-05
cg19611991	14	95113058	-0.350888	0.0408172	8.213e-18	---	-0.273619	0.0831696	0.00100226	-0.409291	0.0483339	2.49643e-17	-0.304322	0.0701933	1.4544e-05	SERPINA13P	Body
cg02725453	22	50249174	-0.217405	0.0253068	8.637e-18	---	-0.172072	0.0283975	1.36612e-09	-0.229915	0.0240655	1.25121e-21	-0.256047	0.0355355	5.78823e-13	ZBED4	5'UTR
cg10933684	2	217453687	-0.308053	0.0358602	8.667e-18	---	-0.234422	0.0557656	2.62594e-05	-0.350269	0.044631	4.22354e-15	-0.330334	0.071888	4.32505e-06
cg17401069	3	50491574	-0.234679	0.0273238	8.785e-18	---	-0.246374	0.0486702	4.14646e-07	-0.254069	0.0431757	3.9913e-09	-0.194403	0.051243	0.000148395	CACNA2D2	Body
cg02108802	15	61054569	-0.415717	0.0484269	9.13e-18	---	-0.32513	0.0871399	0.000190623	-0.487773	0.0692612	1.88809e-12	-0.379882	0.107672	0.000418496	RORA	Body
cg04132013	2	237119220	-0.198626	0.0231412	9.227e-18	---	-0.155105	0.039244	7.7396e-05	-0.239604	0.0355739	1.63504e-11	-0.191657	0.0432512	9.36852e-06	ASB18	Body
cg09980622	1	149871503	0.375323	0.0437365	9.369e-18	+++	0.338999	0.0869638	9.69262e-05	0.434773	0.061703	1.8384e-12	0.290779	0.0884271	0.00100778	BOLA1	5'UTR
cg21189492	8	42395162	-0.267001	0.0311139	9.372e-18	---	-0.291917	0.0682011	1.86689e-05	-0.282917	0.044558	2.16153e-10	-0.224454	0.0564046	6.91047e-05	C8orf40	TSS1500
cg25809186	22	43728804	-0.254488	0.0296577	9.417e-18	---	-0.199422	0.0497024	6.01248e-05	-0.299635	0.0350482	1.23914e-17	-0.236679	0.0486244	1.13028e-06	SCUBE1	Body
cg02920235	1	39186151	-0.251207	0.0292753	9.419e-18	---	-0.227362	0.0627312	0.000289643	-0.260729	0.0428632	1.18093e-09	-0.253585	0.0521008	1.13188e-06
cg19267093	1	19009248	-0.269326	0.0313903	9.495e-18	---	-0.208039	0.0452618	4.2996e-06	-0.292484	0.0396422	1.60563e-13	-0.31544	0.0559456	1.71701e-08	PAX7	Body
cg03296285	20	58147381	-0.243198	0.0283456	9.509e-18	---	-0.222063	0.0586593	0.000153315	-0.284701	0.0408377	3.13549e-12	-0.190302	0.0531226	0.000340553
cg19736869	19	30579088	-0.280584	0.032704	9.527e-18	---	-0.225549	0.0558089	5.31198e-05	-0.322839	0.0482341	2.18374e-11	-0.277909	0.0737045	0.000162868
cg08976738	15	80873380	-0.293466	0.0342104	9.63e-18	---	-0.237409	0.0606204	8.99104e-05	-0.351412	0.0458233	1.73544e-14	-0.258759	0.0592985	1.27895e-05	MIR5572	TSS200
cg18214770	1	42000930	-0.193172	0.0225199	9.666e-18	---	-0.185242	0.0424494	1.27804e-05	-0.213402	0.0342356	4.56629e-10	-0.170361	0.0421198	5.23945e-05	HIVEP3	Body
cg08748471	12	52695412	-0.205004	0.0239027	9.771e-18	---	-0.204144	0.0481867	2.27004e-05	-0.190999	0.0349282	4.54258e-08	-0.228709	0.0447253	3.16016e-07	KRT86	TSS1500
cg26876141	9	109212510	-0.41417	0.0483009	9.928e-18	---	-0.352739	0.0946664	0.000194444	-0.473483	0.0668214	1.38245e-12	-0.345108	0.103644	0.000869267
cg16064510	1	6412515	-0.198207	0.0231156	9.943e-18	---	-0.151034	0.050485	0.00277471	-0.232622	0.0306693	3.32861e-14	-0.170341	0.0417241	4.45439e-05	ACOT7	Body
cg20014410	2	203881016	-0.199947	0.0233187	9.949e-18	---	-0.207947	0.0419732	7.26011e-07	-0.212889	0.0358749	2.95287e-09	-0.170426	0.044973	0.00015094	NBEAL1	5'UTR
cg06766636	6	116598395	-0.29037	0.0338653	9.972e-18	---	-0.235446	0.0780956	0.00257111	-0.331894	0.0441023	5.24995e-14	-0.226694	0.0718238	0.00159811	TSPYL1	1stExon
cg04369686	14	94988897	-0.331062	0.0386151	1.005e-17	---	-0.289901	0.0652368	8.83763e-06	-0.358822	0.0604813	2.97862e-09	-0.343895	0.0784974	1.18149e-05
cg21772548	15	62405741	-0.260759	0.030419	1.015e-17	---	-0.262108	0.0638985	4.09701e-05	-0.252412	0.0410555	7.84286e-10	-0.279817	0.0642137	1.31498e-05
cg25660297	15	93014142	-0.288352	0.0336444	1.03e-17	---	-0.224224	0.0462098	1.22031e-06	-0.331844	0.0343058	3.92253e-22	-0.294269	0.0503678	5.14542e-09	C15orf32	TSS1500
cg23872513	11	112885708	-0.19636	0.0229246	1.076e-17	---	-0.157314	0.0518577	0.00241671	-0.201925	0.0295309	8.04417e-12	-0.21754	0.0510137	2.00501e-05	NCAM1	Body
cg24798888	15	81944363	-0.171376	0.020019	1.122e-17	---	-0.150167	0.0541335	0.00553715	-0.18433	0.0263525	2.65677e-12	-0.155387	0.037423	3.29309e-05
cg03401283	9	114660162	-0.245947	0.0287324	1.129e-17	---	-0.204466	0.0594983	0.000589269	-0.237365	0.0385612	7.48168e-10	-0.31418	0.0624611	4.9047e-07	UGCG	Body
cg03260918	1	29796915	-0.220923	0.0258135	1.144e-17	---	-0.160821	0.0593144	0.00670142	-0.239065	0.0348234	6.64533e-12	-0.22634	0.0505154	7.44288e-06
cg05917342	8	38856156	-0.280199	0.0327436	1.155e-17	---	-0.232695	0.0680839	0.000631363	-0.328018	0.0463076	1.40615e-12	-0.232117	0.0631632	0.000237963	ADAM9	Body
cg03541846	1	15429881	-0.214169	0.0250316	1.169e-17	---	-0.191334	0.0596058	0.00132739	-0.228441	0.0326707	2.70559e-12	-0.19578	0.0514601	0.000142092	KIAA1026	Body
cg05170353	10	134300922	-0.405266	0.0473677	1.171e-17	---	-0.292314	0.110428	0.00811878	-0.45688	0.0620761	1.83909e-13	-0.365608	0.0979738	0.000190197
cg20265878	1	230496611	-0.427862	0.05001	1.173e-17	---	-0.338329	0.098215	0.000571519	-0.458387	0.0677652	1.33913e-11	-0.461457	0.112933	4.38628e-05	PGBD5	Body
cg20786524	1	18954525	-0.324245	0.0379165	1.214e-17	---	-0.252145	0.0649028	0.000102349	-0.34062	0.0578112	3.81697e-09	-0.401098	0.0793131	4.25581e-07
cg11793977	6	168045662	-0.343317	0.0401483	1.218e-17	---	-0.316667	0.0790223	6.14116e-05	-0.32267	0.0538217	2.03275e-09	-0.442376	0.0932352	2.08785e-06
cg06809188	12	53242917	-0.279334	0.0326729	1.237e-17	---	-0.214366	0.0426077	4.87496e-07	-0.313942	0.0296452	3.31673e-26	-0.298087	0.0445351	2.18172e-11	KRT78	TSS200
cg13576513	20	58384340	-0.298395	0.0349146	1.27e-17	---	-0.279507	0.0584556	1.73967e-06	-0.33066	0.0528898	4.05575e-10	-0.263103	0.0766533	0.00059832	PHACTR3	Body
cg10874314	10	129766623	-0.184994	0.0216598	1.332e-17	---	-0.151906	0.0410216	0.000213006	-0.202527	0.0312607	9.25513e-11	-0.188345	0.0441099	1.95548e-05	PTPRE	5'UTR
cg10525197	10	11934150	-0.217323	0.0254549	1.371e-17	---	-0.173468	0.0512633	0.000714756	-0.238863	0.0378951	2.91403e-10	-0.220942	0.0463024	1.8266e-06
cg03203262	2	7497174	-0.346539	0.0405985	1.393e-17	---	-0.265629	0.0762937	0.000498318	-0.361044	0.0575089	3.42853e-10	-0.418322	0.0868601	1.46434e-06
cg06342063	1	9399391	-0.384891	0.045096	1.403e-17	---	-0.434684	0.0898584	1.31528e-06	-0.382092	0.0614841	5.14916e-10	-0.332385	0.098366	0.000727318	SPSB1	5'UTR
cg10561361	8	49406786	-0.286031	0.0335137	1.405e-17	---	-0.262378	0.0615681	2.02972e-05	-0.312909	0.0471301	3.15249e-11	-0.252796	0.0753072	0.000788321
cg03614916	18	22007271	0.247022	0.0289434	1.406e-17	+++	0.216775	0.049312	1.1027e-05	0.25407	0.0424289	2.12265e-09	0.284572	0.066374	1.8078e-05	IMPACT	Body
cg02371119	3	171527346	-0.320022	0.0375249	1.486e-17	---	-0.278309	0.0567046	9.19895e-07	-0.29351	0.0359694	3.35054e-16	-0.403325	0.0561785	7.00387e-13	PLD1	5'UTR
cg16940108	5	179125227	0.192393	0.0225773	1.575e-17	+++	0.165612	0.0482443	0.000597454	0.201112	0.0309618	8.27644e-11	0.197323	0.0452209	1.27977e-05	CANX	TSS1500
cg04182912	14	95157037	-0.287846	0.0337885	1.609e-17	---	-0.238188	0.0654115	0.00027118	-0.327078	0.047785	7.65938e-12	-0.26055	0.0699702	0.0001963
cg21734880	4	103941265	0.282879	0.033206	1.61e-17	+++	0.212401	0.071747	0.00307219	0.311792	0.0424182	1.97567e-13	0.267724	0.0798384	0.000798455	SLC9B1	TSS1500
cg05185038	14	105945685	-0.122761	0.0144122	1.625e-17	---	-0.133522	0.0215964	6.30587e-10	-0.119919	0.0248696	1.42188e-06	-0.105224	0.0308094	0.000637044	CRIP2	Body
cg26897368	16	22150536	-0.229724	0.0269733	1.641e-17	---	-0.175854	0.0479333	0.000243756	-0.267987	0.0330959	5.6204e-16	-0.211611	0.0522171	5.0667e-05	VWA3A	Body
cg13309826	17	10437136	-0.380217	0.0446469	1.65e-17	---	-0.342892	0.0716856	1.72456e-06	-0.420128	0.0663958	2.48952e-10	-0.357904	0.111641	0.00134667	MYH2	Body
cg23639898	18	22907773	-0.252013	0.0295978	1.672e-17	---	-0.198686	0.0547296	0.00028308	-0.264234	0.0427206	6.20362e-10	-0.294779	0.06205	2.02738e-06	ZNF521	5'UTR
cg11242774	20	52956884	-0.328024	0.0385419	1.727e-17	---	-0.280741	0.0698033	5.77344e-05	-0.346187	0.0541288	1.59898e-10	-0.355697	0.0888601	6.25748e-05
cg00236922	10	71635875	-0.396463	0.0466038	1.783e-17	---	-0.329046	0.0607559	6.09887e-08	-0.469292	0.0453208	3.97565e-25	-0.367015	0.0646927	1.40149e-08	COL13A1	Body
cg21260453	11	7374024	-0.249484	0.0293359	1.826e-17	---	-0.236842	0.0619867	0.00013299	-0.257424	0.0409606	3.28538e-10	-0.244765	0.0571945	1.87299e-05	SYT9	Body
cg00981443	1	152681163	-0.328306	0.0386056	1.83e-17	---	-0.348634	0.0760035	4.49493e-06	-0.364185	0.0554614	5.15243e-11	-0.240411	0.076084	0.0015787	LCE4A	TSS1500
cg01638741	16	54404381	-0.336626	0.0395875	1.842e-17	---	-0.287583	0.0687823	2.90141e-05	-0.366889	0.0606701	1.47309e-09	-0.350459	0.0803104	1.27818e-05
cg00907427	1	23668691	-0.213103	0.025067	1.875e-17	---	-0.17717	0.043308	4.29634e-05	-0.250194	0.0376506	3.02885e-11	-0.193242	0.0532356	0.000283487	HNRNPR	5'UTR
cg12007054	14	95027559	-0.540771	0.0636199	1.895e-17	---	-0.445903	0.079596	2.11793e-08	-0.628521	0.0514041	2.22847e-34	-0.513907	0.0827714	5.34051e-10	SERPINA4	TSS200
cg18060905	14	106332077	-0.241433	0.0284051	1.902e-17	---	-0.182147	0.0606043	0.00265135	-0.274498	0.0376431	3.05109e-13	-0.213918	0.0618499	0.000542865
cg20845618	12	109730769	-0.214015	0.0251815	1.914e-17	---	-0.160192	0.0480467	0.000855831	-0.255741	0.0387197	3.97674e-11	-0.204544	0.0457956	7.95308e-06	FOXN4	Body
cg18261035	15	70111731	-0.194049	0.0228347	1.929e-17	---	-0.154664	0.0529174	0.00346963	-0.203527	0.0296736	6.94104e-12	-0.201815	0.0485059	3.17392e-05
cg09987231	14	105923632	0.139194	0.0163838	1.965e-17	+++	0.130279	0.0295024	1.00593e-05	0.127647	0.0251182	3.73798e-07	0.167984	0.0317582	1.22664e-07	MTA1	Body
cg07053114	10	129794994	-0.398188	0.0468727	1.978e-17	---	-0.314429	0.0562266	2.24241e-08	-0.451661	0.0392682	1.28989e-30	-0.414413	0.0649056	1.71559e-10	PTPRE	5'UTR
cg01237473	11	17538338	-0.385237	0.0453481	1.978e-17	---	-0.334796	0.0791548	2.34066e-05	-0.446075	0.0634235	2.0174e-12	-0.29463	0.113177	0.00923372	USH1C	Body
cg16329721	6	1029627	-0.265209	0.0312262	2.011e-17	---	-0.218914	0.0538271	4.76267e-05	-0.284606	0.047344	1.8388e-09	-0.296474	0.0653332	5.68241e-06	LOC285768	Body
cg03177832	10	50208968	-0.487181	0.0573677	2.027e-17	---	-0.39397	0.0664805	3.10222e-09	-0.483084	0.0440476	5.48784e-28	-0.595698	0.0740821	8.90747e-16
cg11348746	10	80195602	-0.271923	0.0320201	2.027e-17	---	-0.198465	0.064703	0.00215981	-0.302428	0.0451663	2.14384e-11	-0.282453	0.0637225	9.31272e-06
cg07512295	2	234599026	-0.320709	0.0377721	2.055e-17	?--	NA	NA	NA	-0.301172	0.045375	3.19273e-11	-0.364803	0.0681671	8.71786e-08	UGT1A6	TSS1500
cg12117096	6	39715603	-0.349553	0.0411703	2.059e-17	---	-0.25149	0.0890843	0.00475676	-0.396579	0.0574592	5.13031e-12	-0.337839	0.078792	1.80507e-05
cg08470320	20	20076359	-0.245389	0.0289132	2.118e-17	---	-0.224816	0.0576224	9.55867e-05	-0.272086	0.0413103	4.50597e-11	-0.214819	0.0568826	0.000159023	CFAP61	Body
cg03326699	1	42506979	-0.277329	0.0326793	2.132e-17	---	-0.264403	0.0685357	0.000114375	-0.288331	0.0449115	1.36298e-10	-0.26546	0.0662681	6.17939e-05
cg16805483	2	11753053	-0.503818	0.0593692	2.135e-17	---	-0.390314	0.104328	0.000183133	-0.577509	0.0588921	1.05856e-22	-0.459667	0.1095	2.69453e-05	GREB1	Body
cg10229265	2	237854777	-0.334207	0.0393908	2.168e-17	---	-0.289785	0.0719286	5.6064e-05	-0.391343	0.0555082	1.78684e-12	-0.255582	0.0888597	0.00402444
cg11398517	20	42355625	-0.156603	0.0184606	2.193e-17	---	-0.148607	0.0340395	1.26706e-05	-0.170603	0.0264387	1.0982e-10	-0.136111	0.0395076	0.000570668	GTSF1L	1stExon
cg04313719	10	102394070	-0.341907	0.0403161	2.239e-17	---	-0.246746	0.0804212	0.00215372	-0.367738	0.052964	3.83388e-12	-0.394768	0.0979932	5.6128e-05
cg27425397	14	105639444	-0.356669	0.0420669	2.279e-17	---	-0.330415	0.0760493	1.39439e-05	-0.328004	0.0585387	2.10427e-08	-0.485244	0.0998168	1.16589e-06	NUDT14	Body
cg27598047	12	53055706	-0.357885	0.0422183	2.31e-17	---	-0.364459	0.0857914	2.15493e-05	-0.394183	0.0587618	1.97101e-11	-0.273756	0.0858842	0.00143507
cg01468420	6	33393112	0.120484	0.0142134	2.316e-17	+++	0.107542	0.0241143	8.20862e-06	0.136418	0.0200254	9.60868e-12	0.096756	0.0368454	0.00863945	SYNGAP1	Body
cg19761682	10	124402817	-0.212494	0.0250715	2.34e-17	---	-0.224224	0.0554563	5.27148e-05	-0.188361	0.0323585	5.8466e-09	-0.274402	0.0567341	1.32058e-06	DMBT1	Body
cg18420477	21	39705880	-0.26253	0.0309781	2.357e-17	---	-0.174341	0.0716679	0.0149897	-0.304267	0.0451729	1.63239e-11	-0.253339	0.0529028	1.67807e-06	LINC01423	Body
cg02309752	8	11835607	-0.228175	0.0269289	2.387e-17	---	-0.164137	0.0506065	0.00118111	-0.255916	0.0382769	2.29481e-11	-0.248013	0.0571675	1.43556e-05
cg16226437	5	39265095	-0.536941	0.0633923	2.451e-17	---	-0.449642	0.0643912	2.89003e-12	-0.647292	0.0438344	2.39994e-49	-0.502532	0.0332487	1.30265e-51	FYB	Body
cg07048828	10	112832758	-0.32518	0.0383945	2.465e-17	---	-0.301957	0.087458	0.000555225	-0.310067	0.0527334	4.10513e-09	-0.370234	0.0729287	3.84141e-07
cg11087049	14	51296586	-0.17644	0.0208334	2.473e-17	---	-0.133448	0.0399674	0.000841058	-0.181425	0.0289041	3.45623e-10	-0.219989	0.0455961	1.40186e-06	NIN	5'UTR
cg12004918	11	128341939	-0.25144	0.0296892	2.474e-17	---	-0.214665	0.0539707	6.96628e-05	-0.280624	0.0424855	3.97034e-11	-0.236498	0.0649331	0.000270343	ETS1	Body
cg00641355	3	10452393	-0.255728	0.0301965	2.479e-17	---	-0.227192	0.0613479	0.000212776	-0.244485	0.0429593	1.26231e-08	-0.303019	0.0588096	2.56973e-07	ATP2B2	Body
cg13886135	7	31126479	-0.307595	0.0363257	2.503e-17	---	-0.221686	0.072102	0.00210768	-0.34962	0.048306	4.56654e-13	-0.296754	0.0854577	0.000515582	ADCYAP1R1	Body
cg08658892	20	56256437	-0.190651	0.022527	2.601e-17	---	-0.150389	0.0332016	5.91031e-06	-0.228153	0.0392189	5.97588e-09	-0.208566	0.0404326	2.49129e-07	PMEPA1	5'UTR
cg15680624	2	219858132	-0.40041	0.047316	2.618e-17	---	-0.357845	0.14674	0.014743	-0.371734	0.0550861	1.49643e-11	-0.562077	0.118946	2.29573e-06	CRYBA2	TSS200
cg19787906	20	57765943	-0.221079	0.0261339	2.686e-17	---	-0.20186	0.0521954	0.000110006	-0.257	0.0382019	1.72709e-11	-0.178449	0.0492732	0.000292759	ZNF831	TSS200
cg00352913	1	6105324	-0.239189	0.0282821	2.737e-17	---	-0.210037	0.0535053	8.65371e-05	-0.271699	0.0423731	1.43564e-10	-0.216152	0.0539219	6.1077e-05	KCNAB2	Body
cg12643005	6	168084639	-0.218335	0.0258171	2.744e-17	---	-0.206667	0.0460149	7.07861e-06	-0.22817	0.0382787	2.51079e-09	-0.214858	0.0537943	6.49472e-05	LOC441178	TSS200
cg25398971	12	9470908	-0.176621	0.0208858	2.755e-17	---	-0.153216	0.0379572	5.42407e-05	-0.185819	0.0316436	4.29918e-09	-0.18839	0.0408359	3.96263e-06
cg20556988	17	32690127	-0.320949	0.0379773	2.886e-17	---	-0.276279	0.0772634	0.000349146	-0.333494	0.0508119	5.26245e-11	-0.339892	0.0849667	6.32631e-05	CCL1	1stExon
cg02699834	12	53039430	-0.43258	0.0511866	2.887e-17	---	-0.342892	0.0697274	8.76099e-07	-0.505633	0.0474271	1.5448e-26	-0.42022	0.0665218	2.66654e-10	KRT2	Body
cg15972425	19	14183206	-0.346913	0.0410512	2.895e-17	---	-0.298789	0.0883151	0.000716441	-0.369568	0.0582926	2.29934e-10	-0.344006	0.0764945	6.88776e-06	LOC113230	TSS1500
cg19949530	21	33034963	-0.37812	0.0447481	2.914e-17	---	-0.306976	0.0805001	0.000137089	-0.406575	0.0645681	3.03779e-10	-0.417592	0.0974862	1.8389e-05	SOD1	Body
cg18237330	10	80767136	-0.508852	0.0602244	2.932e-17	---	-0.407984	0.0854326	1.79252e-06	-0.596877	0.0558659	1.20809e-26	-0.482308	0.078577	8.35495e-10	LOC283050	Body
cg00397585	2	26570033	-0.206404	0.0244362	2.998e-17	---	-0.168168	0.0450462	0.000189034	-0.207873	0.0349337	2.6731e-09	-0.255072	0.0525272	1.19777e-06	GPR113	TSS1500
cg15015018	22	44585439	-0.253531	0.0300181	3.016e-17	---	-0.213845	0.0536965	6.82027e-05	-0.272446	0.0450722	1.49739e-09	-0.269984	0.0607788	8.90942e-06	PARVG	Body
cg07427642	5	177944298	-0.282295	0.0334244	3.02e-17	---	-0.219595	0.0676311	0.00116647	-0.311155	0.0494755	3.19355e-10	-0.289453	0.0610905	2.1572e-06	COL23A1	Body
cg26774164	15	74527185	-0.275703	0.0326481	3.049e-17	---	-0.210403	0.0616281	0.000639981	-0.321645	0.0465035	4.62699e-12	-0.256635	0.0686049	0.000183462	CCDC33	TSS1500
cg03993463	21	39627271	-0.355882	0.0421429	3.049e-17	---	-0.339012	0.0951571	0.000367127	-0.388549	0.0557123	3.07623e-12	-0.289482	0.0875579	0.000945778	KCNJ15	TSS1500
cg20701352	3	194275306	-0.32802	0.0388459	3.062e-17	---	-0.229979	0.0818506	0.00495811	-0.341692	0.050422	1.23002e-11	-0.405101	0.0912517	9.02193e-06
cg05763710	19	29909391	-0.495965	0.0587426	3.092e-17	---	-0.38604	0.059657	9.73651e-11	-0.548816	0.0446704	1.07819e-34	-0.546166	0.0634472	7.42118e-18	LOC284395	Body
cg05050460	19	34132840	-0.215713	0.0255498	3.098e-17	---	-0.209048	0.0465404	7.06354e-06	-0.23402	0.0371508	2.99177e-10	-0.186238	0.0537871	0.000535186	CHST8	5'UTR
cg00058026	12	53172158	-0.302839	0.0358708	3.106e-17	---	-0.336789	0.0622514	6.29739e-08	-0.338759	0.0440811	1.53105e-14	-0.225938	0.0549946	3.98478e-05	KRT76	TSS1500
cg03700921	21	39820706	-0.327041	0.0387405	3.124e-17	--?	-0.28122	0.0621746	6.09502e-06	-0.356121	0.0495309	6.48491e-13	NA	NA	NA	ERG	Body
cg25860598	4	146099474	-0.217636	0.0257833	3.148e-17	---	-0.154853	0.0466804	0.000908942	-0.238977	0.0335544	1.06314e-12	-0.244685	0.0483624	4.20578e-07	OTUD4	5'UTR
cg07071839	12	1946957	-0.229016	0.0271357	3.183e-17	---	-0.187052	0.0572903	0.00109467	-0.251835	0.0376238	2.17875e-11	-0.219402	0.0536875	4.37662e-05	CACNA2D4	Body
cg00929887	10	125202596	-0.416703	0.0493748	3.185e-17	---	-0.328	0.0695138	2.37599e-06	-0.485774	0.0528862	4.10457e-20	-0.410579	0.0809399	3.92328e-07
cg06970571	1	153232060	-0.203865	0.0241582	3.207e-17	---	-0.148877	0.0527818	0.00479318	-0.235905	0.031941	1.51692e-13	-0.172696	0.0516861	0.000834025	LOR	TSS200
cg13183981	19	30580438	-0.341963	0.0405387	3.298e-17	---	-0.254686	0.0666362	0.000132351	-0.398317	0.0573815	3.87792e-12	-0.357872	0.0677332	1.26701e-07
cg23124239	17	39410936	-0.289201	0.0342845	3.303e-17	---	-0.315154	0.0724531	1.3628e-05	-0.290503	0.0465544	4.37354e-10	-0.261317	0.0709135	0.00022869	KRTAP9-9	TSS1500
cg10060625	14	92731750	-0.257572	0.0305395	3.339e-17	---	-0.189232	0.0572733	0.00095311	-0.292092	0.0424893	6.22142e-12	-0.265597	0.0684493	0.000104368
cg11187522	8	20294287	-0.314306	0.0372705	3.366e-17	---	-0.219335	0.0766098	0.00419628	-0.337586	0.0531335	2.10416e-10	-0.354939	0.0715567	7.04035e-07
cg11174945	1	65157262	-0.232229	0.0275403	3.389e-17	---	-0.166706	0.049756	0.000806767	-0.252018	0.0372884	1.39329e-11	-0.267274	0.0517365	2.3907e-07	CACHD1	3'UTR
cg07111325	20	4158002	-0.297851	0.0353233	3.394e-17	---	-0.272398	0.0723657	0.000167094	-0.324719	0.0473804	7.20882e-12	-0.254782	0.0778399	0.00106357	SMOX	ExonBnd
cg22507874	2	181927606	-0.867616	0.102909	3.43e-17	??-	NA	NA	NA	NA	NA	NA	-0.867616	0.102909	3.43015e-17	UBE2E3	Body
cg05881762	15	25684849	0.299055	0.0354757	3.46e-17	+++	0.325326	0.0743387	1.20728e-05	0.288322	0.0485544	2.88288e-09	0.297993	0.072652	4.10211e-05	UBE3A	TSS1500
cg23283823	2	19947938	-0.17061	0.0202432	3.516e-17	---	-0.139213	0.043519	0.00137954	-0.195283	0.0268134	3.26367e-13	-0.136585	0.0437952	0.00181632
cg18397517	14	95048035	-0.265617	0.0315256	3.594e-17	---	-0.18136	0.0577169	0.00167669	-0.285459	0.0354473	8.0747e-16	-0.296784	0.0435075	9.01295e-12	SERPINA5	5'UTR
cg05072008	7	50518647	0.489212	0.0580739	3.639e-17	+++	0.389659	0.108689	0.000336981	0.573906	0.0801943	8.27949e-13	0.40508	0.133197	0.00235621	FIGNL1	TSS1500
cg26423085	12	2126032	-0.344875	0.0409446	3.67e-17	---	-0.25202	0.0688868	0.000253734	-0.400192	0.0497884	9.14304e-16	-0.350394	0.0598129	4.67989e-09
cg00026776	6	32278653	-0.350097	0.0415798	3.769e-17	---	-0.254421	0.0924849	0.00594224	-0.375764	0.0543144	4.57049e-12	-0.370379	0.0903433	4.13711e-05	C6orf10	Body
cg03442606	17	63822778	-0.471096	0.0559539	3.785e-17	?--	NA	NA	NA	-0.539396	0.0662044	3.71741e-16	-0.300326	0.104684	0.00411942	CCDC46	TSS200
cg24717079	16	49537601	-0.285685	0.033933	3.794e-17	---	-0.218001	0.0532561	4.24999e-05	-0.337203	0.0421665	1.27535e-15	-0.282871	0.0521093	5.68558e-08	ZNF423	Body
cg13145126	5	177841183	-0.393121	0.0466944	3.797e-17	---	-0.303328	0.102139	0.00298027	-0.45998	0.0641697	7.60015e-13	-0.329504	0.0913135	0.000307983	COL23A1	Body
cg08408668	19	1173241	-0.219976	0.0261322	3.836e-17	---	-0.16155	0.0500838	0.00125712	-0.244206	0.038464	2.1678e-10	-0.237717	0.050651	2.68938e-06	SBNO2	5'UTR
cg13599092	11	115516713	-0.192054	0.0228155	3.839e-17	---	-0.157042	0.0447034	0.00044311	-0.2039	0.0318739	1.58387e-10	-0.205484	0.0478718	1.76767e-05
cg07243817	9	116791037	-0.190924	0.0226843	3.876e-17	---	-0.142301	0.0465772	0.00224944	-0.1877	0.0327013	9.47653e-09	-0.237387	0.0427464	2.80199e-08	ZNF618	Body
cg09851528	11	117778029	-0.2614	0.0310587	3.885e-17	---	-0.191364	0.0593999	0.00127469	-0.304189	0.0453895	2.05942e-11	-0.257967	0.0611021	2.42253e-05	TMPRSS13	Body
cg22200379	14	95057092	-0.245486	0.0291728	3.933e-17	---	-0.239399	0.0620849	0.000115258	-0.265867	0.0414378	1.39865e-10	-0.214602	0.0547834	8.95568e-05	SERPINA5	Body
cg01040727	16	73321934	-0.226889	0.0269686	3.993e-17	---	-0.203617	0.0516829	8.15729e-05	-0.2443	0.0367583	3.00898e-11	-0.210867	0.061962	0.000666082
cg27281205	14	94444246	-0.275918	0.0327986	4.014e-17	---	-0.217202	0.079517	0.00630444	-0.269601	0.0409552	4.61575e-11	-0.350399	0.0755402	3.50806e-06	ASB2	TSS1500
cg08260025	11	17407432	-0.177071	0.0210501	4.034e-17	---	-0.165883	0.0452375	0.000245472	-0.202063	0.0289073	2.7483e-12	-0.134302	0.0418327	0.00132521	KCNJ11	3'UTR
cg16432338	9	135853090	-0.227411	0.0270356	4.046e-17	---	-0.188807	0.0552636	0.000634358	-0.221784	0.0379607	5.14325e-09	-0.275129	0.053703	3.0046e-07	GFI1B	TSS1500
cg17291662	2	110084755	-0.214232	0.0254707	4.068e-17	---	-0.159723	0.052002	0.00212999	-0.236893	0.0325673	3.49082e-13	-0.208949	0.0661137	0.00157531	SH3RF3	Body
cg13396068	12	55041379	-0.266845	0.0317273	4.08e-17	---	-0.205246	0.0642664	0.00140476	-0.304071	0.0432	1.94064e-12	-0.243486	0.068126	0.000351496	DCD	Body
cg21069230	14	96176689	-0.245954	0.0292444	4.089e-17	---	-0.196398	0.0520618	0.000161682	-0.281418	0.0433829	8.76456e-11	-0.243874	0.0609712	6.33912e-05	TCL1A	3'UTR
cg15368222	12	38449116	0.46921	0.0557976	4.13e-17	+++	0.294627	0.110545	0.00769354	0.51338	0.0482741	2.05534e-26	0.502561	0.0587163	1.13722e-17
cg01443852	12	52938023	-0.326244	0.0388007	4.163e-17	---	-0.239213	0.0734806	0.00113209	-0.373732	0.0422375	8.88367e-19	-0.305961	0.0724829	2.43067e-05	KRT71	3'UTR
cg05502268	2	217776603	-0.394676	0.0469398	4.166e-17	---	-0.34948	0.100549	0.00050948	-0.394183	0.0634128	5.09504e-10	-0.437899	0.0970091	6.36162e-06
cg04083145	17	64028625	-0.358226	0.0426116	4.215e-17	---	-0.291091	0.102667	0.00457849	-0.39862	0.0585344	9.75856e-12	-0.325175	0.0780864	3.12309e-05	CEP112	Body
cg04314361	2	11850727	-0.251499	0.0299176	4.228e-17	---	-0.191323	0.0657014	0.00359121	-0.275553	0.0399975	5.60853e-12	-0.247297	0.0619579	6.56935e-05
cg14536600	2	237762278	-0.237416	0.0282498	4.309e-17	---	-0.217576	0.0500202	1.36282e-05	-0.28726	0.0437299	5.06715e-11	-0.182535	0.055011	0.000906164
cg19902147	14	76583730	-0.239245	0.0284778	4.422e-17	---	-0.208335	0.0543971	0.000128195	-0.273812	0.0416346	4.8149e-11	-0.209409	0.0560566	0.000187222
cg19331536	9	116988620	-0.278562	0.0331591	4.436e-17	---	-0.217136	0.0726901	0.00281599	-0.31975	0.0453372	1.75462e-12	-0.242565	0.0654118	0.000208677	COL27A1	Body
cg09157302	4	25656830	-0.37778	0.0449721	4.452e-17	---	-0.346588	0.0758788	4.93213e-06	-0.366072	0.0642901	1.24045e-08	-0.482457	0.112641	1.84269e-05	SLC34A2	TSS1500
cg18925236	6	168090500	-0.210618	0.0250745	4.478e-17	---	-0.208718	0.0438493	1.93696e-06	-0.215753	0.0366083	3.77983e-09	-0.201847	0.0555348	0.000278407
cg06215108	5	176898096	-0.1755	0.0209007	4.587e-17	---	-0.154907	0.0421544	0.000238074	-0.195449	0.0302289	1.00884e-10	-0.159295	0.0397755	6.20558e-05	DBN1	Body
cg16875425	7	45959667	-0.323736	0.0385633	4.663e-17	---	-0.355505	0.0745754	1.86932e-06	-0.283786	0.0524111	6.14181e-08	-0.392415	0.0881876	8.59614e-06	IGFBP3	Body
cg10646368	15	83974335	-0.190974	0.0227498	4.678e-17	---	-0.163806	0.0429356	0.000136104	-0.204315	0.0331512	7.13294e-10	-0.196389	0.0456535	1.69464e-05
cg11902662	2	11987534	-0.383581	0.0457002	4.722e-17	---	-0.300645	0.0930594	0.00123494	-0.404879	0.0650594	4.87032e-10	-0.419345	0.0887068	2.27511e-06
cg04379122	10	130119293	-0.270823	0.0322681	4.743e-17	---	-0.25075	0.0579054	1.48875e-05	-0.248228	0.0481624	2.54998e-07	-0.338887	0.0657868	2.58703e-07
cg14905577	2	29558460	-0.288279	0.0343591	4.854e-17	---	-0.209392	0.0591766	0.000402522	-0.326958	0.0447306	2.68154e-13	-0.308622	0.0642377	1.55229e-06	ALK	Body
cg25019526	6	236559	-0.353691	0.0421582	4.878e-17	---	-0.34989	0.0959792	0.000266891	-0.372498	0.055637	2.15449e-11	-0.310472	0.087357	0.00037933
cg06714006	10	71628096	-0.415515	0.0495299	4.896e-17	-?-	-0.40353	0.0628172	1.32852e-10	NA	NA	NA	-0.435211	0.0805281	6.50032e-08	COL13A1	Body
cg20451455	1	3449825	-0.363437	0.0433254	4.922e-17	---	-0.288214	0.0393378	2.36018e-13	-0.38757	0.0366909	4.41903e-26	-0.421663	0.0492166	1.0576e-17	MEGF6	Body
cg21704117	16	20419696	-0.301465	0.0359426	4.97e-17	---	-0.202119	0.0785621	0.0100902	-0.329646	0.048005	6.5602e-12	-0.323176	0.0749292	1.6099e-05	ACSM5	TSS1500
cg02672643	11	110790527	-0.331565	0.0395389	5.038e-17	---	-0.297584	0.0834784	0.000364128	-0.319923	0.0520841	8.12685e-10	-0.403453	0.0885498	5.20814e-06
cg14924899	15	62937113	-0.365801	0.0436275	5.088e-17	---	-0.320914	0.109539	0.00339316	-0.392181	0.055719	1.94236e-12	-0.326146	0.0913086	0.00035439	MGC15885	Body
cg24374738	2	219858146	-0.515228	0.0614525	5.108e-17	---	-0.470108	0.180003	0.00900997	-0.508232	0.0735527	4.85435e-12	-0.569934	0.142718	6.51248e-05	CRYBA2	TSS200
cg14401904	14	101282417	-0.420684	0.0501795	5.134e-17	?--	NA	NA	NA	-0.459461	0.0592555	8.91197e-15	-0.32238	0.0943474	0.000633278
cg05155892	16	85570699	-0.244945	0.0292252	5.234e-17	---	-0.219633	0.0570153	0.000117073	-0.263947	0.0419627	3.17396e-10	-0.234771	0.0581943	5.47751e-05
cg16662250	11	45073847	-0.27211	0.0324714	5.293e-17	---	-0.244793	0.0716368	0.000632818	-0.280434	0.047792	4.41636e-09	-0.277427	0.0562775	8.23895e-07
cg01777022	2	130127061	-0.327122	0.0390369	5.301e-17	---	-0.268799	0.0831997	0.00123458	-0.343632	0.0524373	5.63153e-11	-0.343471	0.0821777	2.92009e-05
cg04788743	1	2305060	-0.24441	0.0291773	5.442e-17	---	-0.2016	0.0519147	0.000103053	-0.25307	0.0401732	2.98642e-10	-0.301575	0.0737217	4.30036e-05	MORN1	Body
cg10634568	2	30186753	-0.343533	0.0410114	5.452e-17	---	-0.288198	0.0699977	3.83425e-05	-0.410246	0.0536466	2.0541e-14	-0.282694	0.07951	0.000377329
cg06381991	12	52780917	-0.239435	0.0285927	5.57e-17	---	-0.201103	0.0513982	9.12929e-05	-0.25911	0.0426127	1.19748e-09	-0.251937	0.0583274	1.56487e-05
cg20441963	19	30643744	-0.322852	0.0385544	5.573e-17	---	-0.250877	0.0443327	1.5229e-08	-0.365639	0.0367906	2.83394e-23	-0.348265	0.0505257	5.46942e-12
cg11536284	8	49297111	-0.250005	0.0298557	5.58e-17	---	-0.212818	0.0576931	0.000225323	-0.287457	0.0419983	7.6746e-12	-0.210474	0.0626841	0.000785963
cg25663752	11	44895799	-0.277923	0.0332034	5.747e-17	---	-0.289012	0.0689879	2.79798e-05	-0.271387	0.047054	8.04246e-09	-0.28046	0.0638503	1.12076e-05	TSPAN18	5'UTR
cg27003571	2	145051829	0.695091	0.0830473	5.771e-17	+++	0.476968	0.183913	0.00950207	0.787887	0.107608	2.44657e-13	0.641253	0.185473	0.000545423	GTDC1	5'UTR
cg09858951	10	132860218	-0.348863	0.0416861	5.82e-17	---	-0.27471	0.0730615	0.000169921	-0.402629	0.0632421	1.93426e-10	-0.352112	0.085095	3.50539e-05
cg26711599	10	85761623	-0.288296	0.0344507	5.842e-17	---	-0.315732	0.0621152	3.71495e-07	-0.281461	0.0522841	7.31305e-08	-0.267104	0.0677954	8.15318e-05
cg06024696	10	64377688	-0.22655	0.0270731	5.857e-17	---	-0.192511	0.051717	0.000197342	-0.25931	0.0397127	6.59224e-11	-0.203974	0.0529712	0.000117805	ZNF365	Body
cg23860208	3	123522579	-0.19375	0.0231545	5.874e-17	---	-0.214097	0.0463997	3.94651e-06	-0.201502	0.035349	1.19565e-08	-0.167681	0.0408095	3.97602e-05	MYLK	5'UTR
cg05901971	6	152630996	0.270401	0.032322	5.969e-17	+++	0.209961	0.0789275	0.00781015	0.272008	0.0455459	2.34106e-09	0.298776	0.0563781	1.16118e-07	SYNE1	Body
cg07497520	17	8905741	-0.300583	0.0359302	5.974e-17	---	-0.256718	0.064023	6.07756e-05	-0.332781	0.0517324	1.25333e-10	-0.292115	0.0798134	0.000252245
cg03602746	2	187867895	0.327474	0.0391449	5.976e-17	+++	0.367605	0.0873093	2.54953e-05	0.300456	0.0506747	3.04572e-09	0.367297	0.0870379	2.44339e-05
cg16736080	14	94393497	-0.26523	0.0317051	5.984e-17	---	-0.257899	0.0544298	2.15632e-06	-0.266532	0.0466233	1.08598e-08	-0.27474	0.0712051	0.000114115	FAM181A	Body
cg13977618	12	2332708	-0.313789	0.0375134	6.026e-17	---	-0.297498	0.0753074	7.80026e-05	-0.36618	0.0490577	8.37702e-14	-0.230415	0.069468	0.000910363	CACNA1C-AS4	TSS200
cg10614623	14	35450111	-0.361749	0.0432609	6.165e-17	---	-0.290429	0.0800216	0.000284105	-0.360336	0.0637726	1.60142e-08	-0.448576	0.0869474	2.48049e-07
cg08063428	2	217664322	-0.330528	0.039532	6.217e-17	---	-0.302898	0.0743244	4.5946e-05	-0.342621	0.0558873	8.75656e-10	-0.338674	0.0849112	6.64725e-05
cg19591003	14	94392757	-0.280204	0.033517	6.269e-17	---	-0.295292	0.0723892	4.51868e-05	-0.316262	0.048306	5.86816e-11	-0.212506	0.06077	0.000470712	FAM181A	Body
cg05270866	17	34093754	-0.27042	0.0323487	6.297e-17	---	-0.248186	0.0582227	2.01967e-05	-0.274454	0.0496949	3.33665e-08	-0.289683	0.062537	3.61833e-06	MMP28	Body
cg14831950	1	18971676	-0.28303	0.0338622	6.364e-17	---	-0.203827	0.0614002	0.000901336	-0.323029	0.0463361	3.1372e-12	-0.298367	0.0729675	4.33164e-05	PAX7	Body
cg08201663	14	75614414	-0.274639	0.0328666	6.479e-17	---	-0.227867	0.0659812	0.000553348	-0.299174	0.0451014	3.28114e-11	-0.268188	0.0699388	0.000125762	TMED10	Body
cg01312883	11	45479609	-0.236482	0.0283034	6.53e-17	---	-0.24038	0.0672275	0.000349396	-0.232538	0.0361097	1.19673e-10	-0.244796	0.0620027	7.87566e-05
cg07907403	15	70200789	-0.198551	0.0237651	6.558e-17	---	-0.159288	0.0491383	0.00118847	-0.222155	0.0346361	1.41775e-10	-0.192021	0.0437322	1.12911e-05
cg22335261	8	134125322	-0.338359	0.0405146	6.739e-17	---	-0.253874	0.0809901	0.00172072	-0.362559	0.0579355	3.90002e-10	-0.374054	0.0793442	2.4252e-06	TG	Body
cg25364822	1	33337257	-0.128628	0.0154021	6.75e-17	---	-0.101174	0.0281489	0.000325323	-0.139254	0.0230262	1.47003e-09	-0.142313	0.0306093	3.32979e-06	FNDC5	TSS1500
cg23336973	12	117845588	-0.39185	0.046927	6.814e-17	---	-0.303698	0.091778	0.00093612	-0.396595	0.0661276	2.00475e-09	-0.479765	0.0968098	7.20521e-07
cg01550017	5	42924215	0.356952	0.0427561	6.909e-17	+++	0.300851	0.0779987	0.000114728	0.425455	0.0686618	5.77708e-10	0.325821	0.0765758	2.09161e-05
cg12151640	11	63655874	-0.387491	0.0464202	6.975e-17	---	-0.315083	0.0830299	0.000147755	-0.470554	0.0696554	1.42376e-11	-0.331497	0.0924473	0.000336059	MARK2	TSS200
cg19819280	6	168677488	-0.41487	0.0497046	7.018e-17	---	-0.399694	0.11134	0.000330847	-0.429904	0.0711987	1.55946e-09	-0.40114	0.0887938	6.2528e-06
cg16764236	17	32611290	-0.602793	0.0722198	7.023e-17	---	-0.477967	0.0715207	2.34233e-11	-0.642094	0.0713534	2.28224e-19	-0.705539	0.090024	4.60593e-15	CCL11	TSS1500
cg00489898	2	9341171	0.315166	0.0377614	7.047e-17	+++	0.247179	0.0661544	0.000186677	0.337682	0.0583127	7.00212e-09	0.365042	0.0748031	1.06066e-06
cg18193521	11	44890608	-0.349326	0.0418558	7.066e-17	---	-0.243478	0.080307	0.00243064	-0.401074	0.0443444	1.50319e-19	-0.34539	0.0580487	2.68143e-09	TSPAN18	5'UTR
cg20445727	11	110728789	-0.320244	0.0383744	7.106e-17	---	-0.225053	0.0787503	0.0042658	-0.363136	0.0525165	4.68856e-12	-0.318941	0.0802596	7.07167e-05
cg26008675	10	80149535	-0.363695	0.04359	7.211e-17	---	-0.293334	0.0677494	1.49316e-05	-0.34909	0.0491345	1.2052e-12	-0.455498	0.067595	1.59881e-11
cg01249577	6	40814130	-0.410702	0.0492274	7.246e-17	---	-0.345635	0.0551667	3.7215e-10	-0.483171	0.0413949	1.76762e-31	-0.38297	0.0668558	1.01446e-08
cg15653779	15	32268494	-0.227955	0.0273242	7.267e-17	---	-0.189639	0.0555981	0.000647495	-0.249005	0.0360944	5.24728e-12	-0.212803	0.0634608	0.000798561
cg03493089	2	237161691	-0.403114	0.048333	7.406e-17	---	-0.401669	0.10784	0.000195558	-0.417174	0.0624106	2.31954e-11	-0.362276	0.108246	0.000817505	ASB18	Body
cg04424734	20	22411512	-0.508164	0.0609317	7.436e-17	---	-0.436495	0.0730333	2.27772e-09	-0.605016	0.0571452	3.41085e-26	-0.452505	0.0866463	1.76585e-07
cg22609466	20	56266102	-0.258683	0.0310188	7.457e-17	---	-0.211645	0.0565898	0.000184026	-0.294889	0.0459293	1.35836e-10	-0.248902	0.062868	7.52276e-05	PMEPA1	TSS1500
cg14731653	2	219858154	-0.428067	0.0513399	7.562e-17	---	-0.333734	0.127524	0.00886999	-0.415531	0.0634336	5.7293e-11	-0.556577	0.120054	3.5512e-06	CRYBA2	TSS200
cg20988502	6	168108605	-0.228692	0.0274282	7.566e-17	---	-0.194181	0.034124	1.26701e-08	-0.277725	0.0350916	2.48692e-15	-0.203469	0.0544517	0.000186461
cg10624529	20	23673822	-0.328458	0.0393976	7.62e-17	---	-0.251036	0.0564059	8.5656e-06	-0.379938	0.0376406	5.88222e-24	-0.329935	0.0533116	6.06196e-10
cg14003016	12	52969107	-0.341709	0.0409917	7.682e-17	---	-0.309889	0.0765395	5.14918e-05	-0.37669	0.059493	2.42526e-10	-0.310336	0.0839499	0.000218439	KRT74	TSS1500
cg22768012	11	110643759	-0.182468	0.0218924	7.764e-17	---	-0.162355	0.039558	4.05647e-05	-0.194971	0.0328682	2.99421e-09	-0.184921	0.0437783	2.39969e-05
cg05401402	1	209870867	-0.360156	0.0432255	7.946e-17	---	-0.28317	0.0546463	2.19668e-07	-0.418551	0.0419924	2.11931e-23	-0.363851	0.0609919	2.43805e-09	HSD11B1	5'UTR
cg09162348	12	52755758	-0.260005	0.031206	7.955e-17	---	-0.283519	0.0618532	4.56743e-06	-0.28617	0.0446075	1.40563e-10	-0.186628	0.0616679	0.00247537	KRT85	Body
cg20943213	10	49782687	-0.247238	0.0296751	7.983e-17	---	-0.206482	0.0632234	0.00109109	-0.238318	0.0462166	2.51538e-07	-0.281684	0.0489567	8.72938e-09	ARHGAP22	Body
cg13626881	1	203059178	-0.18953	0.0227587	8.236e-17	---	-0.131577	0.0459625	0.00420033	-0.207515	0.0314445	4.12882e-11	-0.210259	0.0473555	8.99511e-06
cg23901856	17	31848492	-0.326277	0.0391794	8.238e-17	---	-0.256245	0.0506502	4.21195e-07	-0.374932	0.0373448	1.01944e-23	-0.333353	0.0616538	6.41445e-08	ASIC2	Body
cg19516623	16	17918075	-0.36146	0.0434086	8.298e-17	---	-0.281901	0.0701244	5.81931e-05	-0.418495	0.0438754	1.45255e-21	-0.33727	0.0763556	1.00034e-05
cg12452542	3	51995445	-0.333263	0.0400339	8.467e-17	---	-0.353578	0.0896501	8.01409e-05	-0.331802	0.0541095	8.67485e-10	-0.320422	0.0795635	5.64331e-05	PCBP4	5'UTR
cg11523984	2	234602272	-0.174465	0.0209602	8.53e-17	---	-0.154082	0.0366126	2.57155e-05	-0.184874	0.0303531	1.12358e-09	-0.183252	0.047416	0.000111199	UGT1A6	5'UTR
cg04762004	15	92943556	-0.276809	0.0332576	8.563e-17	---	-0.245116	0.0642159	0.000135053	-0.299406	0.048694	7.81051e-10	-0.26912	0.0645691	3.07358e-05	ST8SIA2	Body
cg16764564	15	70133390	-0.193997	0.0233126	8.681e-17	---	-0.156727	0.0478111	0.00104533	-0.213277	0.0314715	1.22841e-11	-0.185951	0.0504492	0.000227895	C15orf50	Body
cg00233779	20	56227686	-0.270825	0.0325501	8.777e-17	---	-0.203571	0.0597024	0.000650178	-0.318853	0.046241	5.36857e-12	-0.252455	0.0715013	0.000414348	PMEPA1	Body
cg12253200	19	49123013	0.105672	0.0127032	8.909e-17	+++	0.106382	0.0218501	1.12333e-06	0.107555	0.0190903	1.76047e-08	0.100771	0.0271324	0.000203976	RPL18	TSS1500
cg02220078	5	132386904	0.160663	0.0193159	8.97e-17	+++	0.160108	0.0343788	3.20599e-06	0.171857	0.02926	4.26858e-09	0.141742	0.0387461	0.000253975	HSPA4	TSS1500
cg24387785	11	15170756	-0.279766	0.0336361	8.987e-17	---	-0.296213	0.0745839	7.14089e-05	-0.325832	0.0467865	3.30185e-12	-0.212183	0.0536021	7.54264e-05	INSC	1stExon
cg04838050	12	53172395	-0.396418	0.0476904	9.385e-17	---	-0.469973	0.0997252	2.44484e-06	-0.413117	0.0649133	1.96395e-10	-0.284847	0.0991067	0.0040512	KRT76	TSS1500
cg11206167	5	42924367	0.363712	0.0437725	9.64e-17	+++	0.304215	0.0709646	1.81225e-05	0.457716	0.0697827	5.4112e-11	0.325159	0.0722992	6.87873e-06
cg10374071	7	152888166	0.164037	0.0197496	9.912e-17	+++	0.133836	0.0376335	0.000376125	0.164609	0.032523	4.16386e-07	0.186817	0.0331074	1.67354e-08
cg04109883	10	50289110	-0.236316	0.0284616	1.015e-16	---	-0.218294	0.0575926	0.000150453	-0.258829	0.0404206	1.51967e-10	-0.210311	0.0558208	0.000164814	C10orf72	Body
cg01444797	1	2556817	-0.304223	0.0366424	1.02e-16	---	-0.251302	0.0646212	0.000100723	-0.285175	0.0515022	3.07435e-08	-0.391218	0.0670315	5.33646e-09	MMEL1	Body
cg05381729	20	61278414	-0.233992	0.0281881	1.032e-16	---	-0.239639	0.054037	9.2191e-06	-0.252115	0.0443419	1.3027e-08	-0.206625	0.0495387	3.03301e-05	SLCO4A1	5'UTR
cg07343418	12	13741955	-0.288149	0.0347166	1.041e-16	---	-0.239324	0.0619604	0.000112221	-0.299943	0.0478411	3.62083e-10	-0.345323	0.0869344	7.12053e-05	GRIN2B	Body
cg09975787	1	6787505	-0.289488	0.0348967	1.081e-16	---	-0.319617	0.0690907	3.72694e-06	-0.314186	0.0489565	1.38385e-10	-0.20403	0.0717141	0.00444052	LOC100505887	Body
cg24656005	17	34434265	-0.300661	0.0362688	1.134e-16	---	-0.240456	0.0661415	0.000277457	-0.290829	0.0428929	1.19886e-11	-0.393183	0.0719812	4.69989e-08
cg03218192	17	33914403	0.383285	0.0462445	1.15e-16	+++	0.313435	0.0355522	1.184e-18	0.449219	0.0276837	3.25924e-59	0.381782	0.0364873	1.27161e-25	AP2B1	1stExon
cg06911001	2	217739771	-0.324199	0.0391235	1.166e-16	---	-0.294419	0.0734361	6.09295e-05	-0.374776	0.0556439	1.63632e-11	-0.249585	0.0830693	0.0026598
cg18957028	9	116972431	-0.210011	0.0253443	1.168e-16	---	-0.177926	0.0487834	0.000265046	-0.245723	0.0383734	1.51887e-10	-0.186469	0.0467516	6.6489e-05	COL27A1	Body
cg02531924	5	1522816	-0.293136	0.0353808	1.18e-16	---	-0.228449	0.067428	0.000703939	-0.284151	0.049251	7.95309e-09	-0.37371	0.0672944	2.80237e-08	LPCAT1	Body
cg07988962	2	217414827	-0.232631	0.0280811	1.188e-16	---	-0.245292	0.0574311	1.94547e-05	-0.233908	0.0373954	3.97543e-10	-0.213616	0.0632612	0.00073351
cg16803168	19	730422	0.176859	0.0213487	1.188e-16	+++	0.189603	0.0413875	4.62375e-06	0.154096	0.0317356	1.20005e-06	0.201415	0.040245	5.59466e-07	PALM	Body
cg05034809	10	49799349	-0.264102	0.0318853	1.202e-16	---	-0.199702	0.0579227	0.000565297	-0.299947	0.0454704	4.20903e-11	-0.273306	0.0703806	0.00010307	ARHGAP22	Body
cg17561788	22	20114683	-0.246787	0.0297954	1.204e-16	---	-0.169224	0.0584361	0.00378097	-0.281394	0.0369425	2.59455e-14	-0.250173	0.0512297	1.04299e-06	RANBP1	3'UTR
cg22157239	1	18972096	-0.32268	0.0389587	1.205e-16	---	-0.253986	0.0786359	0.00123835	-0.375986	0.0543068	4.4106e-12	-0.278614	0.0795383	0.000460231	PAX7	Body
cg26812378	2	29802472	-0.322883	0.038987	1.213e-16	---	-0.274411	0.070234	9.34137e-05	-0.381607	0.0478732	1.57139e-15	-0.257037	0.0738134	0.000497224	ALK	Body
cg23926523	14	95077195	-0.327544	0.0395564	1.227e-16	---	-0.313042	0.0823755	0.000144592	-0.365167	0.0545538	2.17597e-11	-0.260087	0.080136	0.00117215
cg15827681	7	98029274	-0.232936	0.028133	1.234e-16	---	-0.245463	0.0526539	3.13424e-06	-0.217131	0.0396425	4.32005e-08	-0.25372	0.0612608	3.44837e-05	BAIAP2L1	Body
cg01821575	14	97847103	-0.228898	0.0276461	1.236e-16	---	-0.191867	0.0739761	0.0094966	-0.238178	0.0348284	7.9969e-12	-0.225966	0.0576151	8.78178e-05
cg00039057	22	30162510	0.13594	0.0164225	1.256e-16	+++	0.130759	0.030047	1.35008e-05	0.151657	0.0230881	5.07815e-11	0.103152	0.0371586	0.00550341	UCRC	TSS1500
cg17774514	11	17784488	-0.222785	0.0269148	1.259e-16	---	-0.20849	0.0658153	0.00153596	-0.221943	0.0355123	4.11085e-10	-0.233911	0.0529527	9.99101e-06	KCNC1	Body
cg15043342	1	153317130	-0.259192	0.0313245	1.291e-16	---	-0.234792	0.0612335	0.00012589	-0.240322	0.0443376	5.95069e-08	-0.325274	0.0640523	3.8091e-07	PGLYRP4	Body
cg19800406	12	2722892	-0.255974	0.0309387	1.3e-16	---	-0.183585	0.0567182	0.00120882	-0.294944	0.0424774	3.82386e-12	-0.262604	0.0637191	3.76782e-05	CACNA1C	Body
cg23131127	14	56808705	-0.275833	0.0333425	1.309e-16	---	-0.231985	0.0599822	0.000109924	-0.303193	0.0446431	1.10976e-11	-0.262972	0.0913608	0.00399711
cg23512079	2	31349757	-0.275248	0.0332777	1.326e-16	---	-0.226086	0.0657994	0.000590394	-0.310139	0.0466574	2.98787e-11	-0.253275	0.0685712	0.000221093	GALNT14	5'UTR
cg02436004	3	128211540	-0.351246	0.0424818	1.361e-16	---	-0.380591	0.0840407	5.936e-06	-0.336371	0.058129	7.18099e-09	-0.353367	0.092619	0.000136031	GATA2	5'UTR
cg00288612	6	40302419	-0.331319	0.0400778	1.375e-16	---	-0.259601	0.0733027	0.000397881	-0.369661	0.0591978	4.25139e-10	-0.347239	0.0813486	1.96758e-05
cg08171206	1	18971872	-0.526779	0.0637238	1.378e-16	---	-0.368317	0.118438	0.00187215	-0.566569	0.0736901	1.48837e-14	-0.611855	0.128465	1.90923e-06	PAX7	Body
cg03659476	14	101123481	-0.239101	0.028924	1.379e-16	---	-0.177026	0.0562722	0.00165584	-0.273728	0.040137	9.11391e-12	-0.231794	0.0621637	0.000192414	C14orf70	TSS200
cg10382206	1	209373448	-0.239922	0.0290375	1.427e-16	---	-0.26278	0.0575529	4.97366e-06	-0.261742	0.0394959	3.42432e-11	-0.153971	0.064146	0.0163807
cg24796998	17	70383845	-0.345457	0.041817	1.443e-16	---	-0.273532	0.0753776	0.00028471	-0.365727	0.0618151	3.28941e-09	-0.400271	0.086335	3.54777e-06
cg20953468	11	115767194	-0.333989	0.0404294	1.444e-16	---	-0.34481	0.0843307	4.33651e-05	-0.371104	0.0556572	2.59909e-11	-0.242979	0.0820987	0.00308045
cg01566155	17	32685450	-0.648439	0.0784936	1.444e-16	---	-0.493001	0.112583	1.1923e-05	-0.665433	0.0766368	3.85656e-18	-0.780749	0.113912	7.18247e-12	CCL13	3'UTR
cg03461784	14	98604556	-0.295761	0.0358024	1.445e-16	---	-0.228151	0.0725237	0.00165586	-0.348142	0.0405415	8.90505e-18	-0.260735	0.054372	1.6236e-06
cg17477052	10	71596731	-0.276662	0.0334926	1.452e-16	---	-0.314795	0.06623	2.00362e-06	-0.293223	0.0460302	1.88733e-10	-0.190454	0.0722599	0.00839667	COL13A1	Body
cg13922291	1	46914528	-0.158347	0.0191699	1.455e-16	---	-0.122419	0.0366316	0.00083209	-0.179984	0.0269082	2.24988e-11	-0.15312	0.0410014	0.000188087
cg07539108	2	144500981	0.594738	0.0720216	1.484e-16	+++	0.406023	0.134103	0.00246435	0.643968	0.0850367	3.65211e-14	0.667286	0.115344	7.24365e-09	ARHGAP15	Body
cg19338222	19	39052032	0.378495	0.0458422	1.5e-16	+++	0.315631	0.0971233	0.00115486	0.418928	0.0590861	1.33993e-12	0.319537	0.109501	0.00352137	RYR1	Body
cg06640461	18	43170508	-0.311517	0.0377439	1.539e-16	---	-0.280494	0.0787815	0.00037029	-0.347481	0.052203	2.80729e-11	-0.264366	0.0758362	0.000490269	SLC14A2	5'UTR
cg05048259	1	7622560	-0.208186	0.0252267	1.55e-16	---	-0.171168	0.0448367	0.00013477	-0.23247	0.0374422	5.33984e-10	-0.211214	0.0526583	6.04545e-05	CAMTA1	Body
cg23480553	11	128498131	-0.202545	0.0245435	1.551e-16	---	-0.157636	0.0452881	0.000500048	-0.240577	0.0408262	3.7991e-09	-0.200936	0.0417921	1.52451e-06
cg02372237	9	117030918	-0.312636	0.0378886	1.565e-16	---	-0.304623	0.0845281	0.000313595	-0.328952	0.0510363	1.15258e-10	-0.282863	0.0760901	0.000201228	COL27A1	Body
cg22381317	12	52380850	-0.310535	0.037643	1.591e-16	---	-0.210306	0.0901714	0.0196857	-0.344313	0.0478928	6.5152e-13	-0.294187	0.0825462	0.000365379	ACVR1B	Body
cg13107839	1	14847711	-0.795014	0.0963807	1.601e-16	??-	NA	NA	NA	NA	NA	NA	-0.795014	0.0963807	1.60144e-16
cg05281645	17	33673036	-0.361976	0.0438844	1.605e-16	?--	NA	NA	NA	-0.367943	0.0540739	1.01436e-11	-0.350464	0.0751107	3.07182e-06
cg03611357	10	72698823	-0.284694	0.0345152	1.606e-16	---	-0.254546	0.0733285	0.000517927	-0.315624	0.0481982	5.81342e-11	-0.250129	0.0669683	0.00018769
cg00100123	4	8332002	-0.164408	0.0199345	1.618e-16	---	-0.118593	0.0371075	0.00139384	-0.193713	0.0281717	6.1486e-12	-0.162653	0.0342653	2.06581e-06
cg11924172	14	95231230	-0.314819	0.0381728	1.621e-16	---	-0.294798	0.0762865	0.000111385	-0.361733	0.0517827	2.83661e-12	-0.21549	0.0840659	0.0103668
cg21712893	16	23818728	-0.310131	0.0376109	1.641e-16	---	-0.247356	0.0466809	1.16523e-07	-0.361623	0.0287369	2.58833e-36	-0.302714	0.041301	2.31073e-13
cg17462095	17	35182071	-0.405824	0.0492256	1.663e-16	---	-0.28134	0.0945947	0.00293791	-0.436301	0.0652794	2.33145e-11	-0.470941	0.0948338	6.83615e-07
cg18855268	18	3873006	-0.317653	0.0385319	1.667e-16	---	-0.311445	0.0722216	1.61524e-05	-0.295471	0.0533502	3.05366e-08	-0.386509	0.0875462	1.01047e-05	DLGAP1	Body
cg01226417	14	78443517	-0.243329	0.0295277	1.712e-16	---	-0.204852	0.0563542	0.000277893	-0.288558	0.0425166	1.14527e-11	-0.197048	0.0598839	0.00100009
cg13595605	10	119478873	-0.322941	0.0391925	1.724e-16	---	-0.268405	0.0708283	0.000150937	-0.345937	0.054721	2.58471e-10	-0.350048	0.0921651	0.000145838
cg00943260	12	53172480	-0.419362	0.0508956	1.727e-16	-?-	-0.408068	0.0777089	1.51083e-07	NA	NA	NA	-0.427846	0.0673516	2.11946e-10	KRT76	TSS1500
cg16155293	11	15298485	-0.266499	0.0323495	1.749e-16	---	-0.238507	0.0580278	3.95287e-05	-0.298267	0.0467625	1.79019e-10	-0.235624	0.0704832	0.000828835
cg21865691	10	71678691	-0.257936	0.0313122	1.757e-16	---	-0.211185	0.0631198	0.000820536	-0.281674	0.0432057	7.05986e-11	-0.253727	0.0654777	0.000106622	COL13A1	Body
cg08045431	16	73544004	-0.495748	0.0601811	1.757e-16	---	-0.462462	0.128961	0.000335703	-0.502617	0.0744492	1.4669e-11	-0.517185	0.167692	0.00204151
cg24035545	22	26137989	-0.177877	0.0215936	1.759e-16	---	-0.132795	0.0423193	0.00170146	-0.209943	0.0294371	9.8981e-13	-0.158003	0.0432023	0.000254898	MYO18B	TSS200
cg21445325	4	7710909	-0.231505	0.0281068	1.772e-16	---	-0.206764	0.0465391	8.87907e-06	-0.269974	0.0432427	4.28628e-10	-0.197534	0.0609318	0.00118741	SORCS2	Body
cg09465057	12	52167892	-0.350976	0.0426206	1.797e-16	---	-0.271229	0.0506599	8.60716e-08	-0.402244	0.041938	8.68958e-22	-0.372985	0.0564815	4.01125e-11	SCN8A	Body
cg00775576	14	95830027	-0.200968	0.024406	1.805e-16	---	-0.204686	0.0505713	5.17748e-05	-0.196646	0.0336821	5.27388e-09	-0.206767	0.0496072	3.07178e-05
cg08323989	19	31723793	-0.328591	0.0399051	1.806e-16	---	-0.33825	0.0763407	9.38846e-06	-0.36885	0.0574765	1.38613e-10	-0.238507	0.0806655	0.00310916
cg17172662	14	77355187	-0.225412	0.0273764	1.813e-16	---	-0.193438	0.0615217	0.00166526	-0.259368	0.0409991	2.51312e-10	-0.200679	0.045875	1.21721e-05
cg07975680	10	73225789	-0.107518	0.0130609	1.841e-16	---	-0.081109	0.0239842	0.000720226	-0.124151	0.0189729	6.00426e-11	-0.107295	0.0272598	8.28502e-05	CDH23	Body
cg23417171	7	25703841	-0.416402	0.050586	1.848e-16	---	-0.37092	0.106978	0.000525824	-0.455737	0.0674571	1.419e-11	-0.360575	0.109337	0.000974403
cg09516963	12	68042445	0.511888	0.0621859	1.848e-16	+++	0.530996	0.0493101	4.84777e-27	0.580457	0.0288949	9.29667e-90	0.421164	0.0391881	6.10765e-27	DYRK2	TSS200
cg09143318	17	32255976	-0.429195	0.0521466	1.864e-16	---	-0.350508	0.0573394	9.78539e-10	-0.493901	0.0424943	3.15815e-31	-0.428212	0.0801031	9.0041e-08	ACCN1	Body
cg24225444	20	56223596	-0.36394	0.0442507	1.96e-16	---	-0.290708	0.0885023	0.00102071	-0.407847	0.062062	4.97719e-11	-0.347326	0.0900226	0.000114223	PMEPA1	3'UTR
cg23883807	6	16595692	-0.449925	0.0547076	1.965e-16	---	-0.39606	0.111503	0.000382296	-0.490982	0.0753882	7.38064e-11	-0.41273	0.113418	0.000273673	ATXN1	5'UTR
cg16585946	1	6831719	-0.391863	0.0476635	2.01e-16	---	-0.282835	0.0673914	2.70589e-05	-0.438731	0.0399632	4.85546e-28	-0.421654	0.0521561	6.24323e-16
cg04940758	11	15255453	-0.19362	0.023555	2.037e-16	---	-0.174599	0.0457625	0.000136002	-0.223758	0.0345651	9.57495e-11	-0.160529	0.0452761	0.000391776	INSC	Body
cg03420098	17	10103428	-0.289654	0.0352414	2.05e-16	---	-0.222305	0.0509256	1.26962e-05	-0.336465	0.0348917	5.25683e-22	-0.288087	0.051578	2.33085e-08
cg02858005	14	98559562	-0.275415	0.0335118	2.061e-16	---	-0.277126	0.0757027	0.000251517	-0.291272	0.0448243	8.13466e-11	-0.237887	0.067691	0.000440901
cg10297105	6	41470812	-0.175954	0.0214154	2.1e-16	---	-0.140791	0.0443367	0.00149578	-0.194228	0.0292412	3.08836e-11	-0.169013	0.0446227	0.000152102
cg03131126	1	18621199	-0.254827	0.0310269	2.156e-16	---	-0.190853	0.0638047	0.00277883	-0.284542	0.0409772	3.81382e-12	-0.244793	0.0711404	0.000579591	IGSF21	Body
cg04959058	2	234723340	-0.207638	0.0252817	2.158e-16	---	-0.185105	0.062607	0.00311038	-0.211987	0.032765	9.80481e-11	-0.212128	0.0514394	3.72601e-05	MROH2A	ExonBnd
cg26697093	20	44097309	-0.267851	0.0326212	2.195e-16	---	-0.193647	0.0708493	0.00627174	-0.311857	0.0423109	1.69846e-13	-0.230059	0.0656852	0.000461009	WFDC2	TSS1500
cg02557652	15	89741016	-0.203983	0.0248467	2.218e-16	---	-0.22553	0.0451265	5.80066e-07	-0.188163	0.0365012	2.53663e-07	-0.207402	0.0514226	5.50032e-05	ABHD2	3'UTR
cg08007647	1	92683675	0.241218	0.0293935	2.277e-16	+++	0.203248	0.0728024	0.00524191	0.246238	0.0373259	4.19629e-11	0.255402	0.0631187	5.20178e-05	C1orf146	5'UTR
cg08293322	10	79581412	0.14494	0.0176623	2.284e-16	+++	0.142683	0.0336329	2.21174e-05	0.156164	0.0261178	2.24188e-09	0.128038	0.0341883	0.000180332	DLG5	Body
cg06251420	6	168684623	-0.151022	0.0184041	2.29e-16	---	-0.103482	0.0432636	0.016762	-0.169644	0.0252303	1.77035e-11	-0.146471	0.0343568	2.015e-05
cg22613149	1	2426824	-0.293667	0.0357963	2.328e-16	---	-0.28399	0.068855	3.71593e-05	-0.317743	0.0499078	1.93261e-10	-0.248282	0.0771506	0.0012902	PLCH2	Body
cg20701531	2	121583695	-0.188134	0.0229335	2.336e-16	---	-0.15731	0.0422371	0.000195737	-0.211747	0.0318134	2.81541e-11	-0.170972	0.0532444	0.00132236	GLI2	Body
cg18169610	11	2415617	-0.200374	0.0244279	2.351e-16	---	-0.171672	0.0518358	0.000926816	-0.210174	0.0333501	2.93713e-10	-0.204999	0.0497178	3.73554e-05	CD81	Body
cg17206280	10	72844411	-0.252383	0.0307737	2.379e-16	---	-0.209145	0.0642741	0.00113808	-0.277584	0.0434195	1.62571e-10	-0.242147	0.0593966	4.56625e-05
cg14111334	11	69867046	-0.336817	0.0410698	2.382e-16	---	-0.294044	0.0852937	0.000565948	-0.34908	0.0545082	1.51186e-10	-0.351558	0.0917331	0.000126897
cg15819243	3	160818978	-0.219928	0.0268201	2.401e-16	---	-0.204449	0.0571979	0.000351023	-0.231004	0.0362936	1.95442e-10	-0.208627	0.0554382	0.000167728	B3GALNT1	5'UTR
cg04350515	20	56270324	-0.331107	0.0403805	2.41e-16	---	-0.292365	0.0869964	0.000777561	-0.35842	0.0548068	6.16462e-11	-0.304299	0.0821343	0.000211472	PMEPA1	5'UTR
cg26936111	7	155989395	-0.328978	0.0401257	2.43e-16	---	-0.259724	0.0693962	0.000182112	-0.37441	0.0558089	1.96255e-11	-0.326751	0.104044	0.00168659
cg03649680	22	23264652	-0.222696	0.0271714	2.486e-16	---	-0.184857	0.049988	0.000217272	-0.255427	0.0372809	7.31248e-12	-0.186891	0.0652604	0.00418636
cg21429551	7	30635762	-0.326875	0.0398873	2.507e-16	---	-0.374861	0.0761942	8.66309e-07	-0.310088	0.0571895	5.89006e-08	-0.306063	0.0815041	0.000173212	GARS	Body
cg16458138	9	116964400	-0.261204	0.0318754	2.515e-16	---	-0.23676	0.076528	0.0019763	-0.253841	0.0461142	3.69997e-08	-0.283454	0.0539782	1.51047e-07	COL27A1	Body
cg04464684	2	217526277	-0.349537	0.0426562	2.521e-16	---	-0.348567	0.0912569	0.000133657	-0.370344	0.0562822	4.70055e-11	-0.292851	0.0937327	0.00178214	IGFBP2	Body
cg18226337	11	69002666	-0.251356	0.0306753	2.525e-16	---	-0.239002	0.0599366	6.67506e-05	-0.281799	0.0422132	2.46221e-11	-0.190219	0.0669378	0.00448691
cg21203902	9	132480847	-0.231156	0.0282282	2.638e-16	---	-0.187991	0.0570871	0.000991046	-0.249293	0.0398932	4.13063e-10	-0.236936	0.0559222	2.26643e-05	PRRX2	Body
cg25886396	6	40493016	-0.358649	0.0438262	2.759e-16	---	-0.293109	0.0626145	2.85246e-06	-0.421933	0.0355988	2.09039e-32	-0.331831	0.0493946	1.84292e-11	LRFN2	5'UTR
cg10268241	9	34381618	0.168913	0.0206431	2.779e-16	+++	0.191256	0.0337344	1.43244e-08	0.160834	0.035445	5.69099e-06	0.149267	0.0385764	0.000109111	C9orf24	TSS200
cg18607308	16	66969500	-0.146245	0.0178733	2.785e-16	---	-0.11551	0.0313483	0.000228963	-0.161939	0.0257283	3.08969e-10	-0.158814	0.0407557	9.74992e-05	FAM96B	TSS1500
cg12784089	15	80884783	-0.203209	0.0248354	2.786e-16	---	-0.171191	0.0467143	0.000247693	-0.241065	0.0386189	4.31607e-10	-0.181464	0.0450593	5.64406e-05	ARNT2	Body
cg00565790	12	116985884	-0.189971	0.0232177	2.788e-16	---	-0.160511	0.0443929	0.000299533	-0.199262	0.0347435	9.73806e-09	-0.203936	0.0438853	3.36768e-06
cg15432903	11	17409602	-0.270342	0.0330465	2.823e-16	---	-0.227349	0.06635	0.000611386	-0.315938	0.0474714	2.82676e-11	-0.227585	0.0639146	0.000369775	KCNJ11	1stExon
cg16128363	18	3880558	-0.406817	0.049732	2.834e-16	---	-0.283089	0.111497	0.0111176	-0.415142	0.0637661	7.49567e-11	-0.508234	0.113265	7.21899e-06	DLGAP1	TSS1500
cg23198222	22	45071416	-0.21683	0.0265088	2.85e-16	---	-0.178977	0.0461021	0.000103521	-0.250285	0.0426975	4.5781e-09	-0.215489	0.0497505	1.48163e-05	PRR5	TSS1500
cg00543443	20	34638744	-0.0892742	0.0109145	2.852e-16	---	-0.0819983	0.020567	6.69483e-05	-0.0963668	0.0168692	1.11279e-08	-0.086205	0.0199348	1.5298e-05	LOC647979	Body
cg12732373	6	1394635	-0.203346	0.0248615	2.859e-16	---	-0.147255	0.0472502	0.00183016	-0.218147	0.0354016	7.17998e-10	-0.239131	0.0518441	3.9785e-06	FOXF2	Body
cg06362966	8	49823433	-0.268937	0.0329032	2.993e-16	---	-0.229442	0.0581584	7.97601e-05	-0.276269	0.0491228	1.86543e-08	-0.309377	0.068419	6.13173e-06
cg05072100	8	143858499	-0.260956	0.0319298	3.013e-16	---	-0.237128	0.0629609	0.000165704	-0.248204	0.0480347	2.37648e-07	-0.300041	0.0582029	2.53527e-07	LYNX1	5'UTR
cg14287794	2	163034394	-0.190759	0.0233452	3.052e-16	---	-0.158196	0.0447696	0.000410004	-0.220447	0.0337897	6.84213e-11	-0.169557	0.0466209	0.000275904	FAP	Body
cg12757443	6	33854523	-0.294495	0.0360414	3.058e-16	---	-0.24415	0.0863516	0.00469291	-0.301391	0.0484512	4.95542e-10	-0.31268	0.0690489	5.94364e-06
cg27367142	10	77127199	-0.286439	0.0350569	3.067e-16	---	-0.258827	0.0660729	8.95468e-05	-0.297392	0.0499881	2.69357e-09	-0.296963	0.0736358	5.51011e-05
cg00596986	10	71665018	-0.321947	0.0394033	3.069e-16	---	-0.253116	0.053952	2.71206e-06	-0.386174	0.0543561	1.20744e-12	-0.329432	0.0683267	1.42534e-06	COL13A1	Body
cg04537362	11	45070638	-0.256778	0.0314356	3.126e-16	---	-0.210077	0.0419589	5.53595e-07	-0.315723	0.0451156	2.59471e-12	-0.245751	0.0600741	4.29904e-05
cg02280200	12	286620	-0.195261	0.0239046	3.127e-16	---	-0.151489	0.0410029	0.00022024	-0.231197	0.0353579	6.20237e-11	-0.187636	0.0530515	0.000404895	IQSEC3	3'UTR
cg24737374	15	77933785	-0.272937	0.0334156	3.137e-16	---	-0.206386	0.0753532	0.00616424	-0.317908	0.0450197	1.6468e-12	-0.226631	0.0665097	0.000655647
cg12488111	14	105945699	-0.174356	0.0213516	3.19e-16	---	-0.180565	0.0317012	1.22771e-08	-0.177814	0.037533	2.16347e-06	-0.156687	0.0452406	0.00053337	CRIP2	Body
cg24986344	12	113457399	-0.308494	0.0377812	3.207e-16	---	-0.244304	0.082164	0.00294548	-0.320645	0.0523459	9.04032e-10	-0.335555	0.0730323	4.33547e-06
cg17237022	19	50454133	0.281412	0.0344673	3.225e-16	+++	0.236116	0.0590131	6.30536e-05	0.359683	0.0637836	1.70932e-08	0.26123	0.0569058	4.42051e-06	SIGLEC11	Body
cg17068858	15	80757855	-0.272928	0.0334333	3.258e-16	---	-0.189063	0.0655452	0.00392075	-0.313011	0.0468074	2.2747e-11	-0.278896	0.0697692	6.40401e-05	ARNT2	Body
cg03683003	9	138874004	-0.292409	0.03582	3.261e-16	---	-0.258298	0.0590821	1.23197e-05	-0.29983	0.0580205	2.37047e-07	-0.331047	0.0714562	3.60646e-06
cg25184152	8	20831286	-0.358436	0.0439099	3.269e-16	---	-0.356196	0.0950542	0.000178749	-0.356765	0.0582408	9.02985e-10	-0.36498	0.094005	0.000103361	LOC286114	TSS1500
cg20901959	12	130502552	-0.253761	0.0310901	3.293e-16	---	-0.184408	0.070641	0.00904131	-0.257865	0.0455857	1.54302e-08	-0.287542	0.0532289	6.5903e-08
cg10081017	7	156254938	-0.337377	0.0413368	3.305e-16	---	-0.281752	0.0823197	0.000620119	-0.378332	0.0557098	1.11258e-11	-0.294176	0.0930679	0.00157295
cg25836737	11	9481375	0.288701	0.0353747	3.316e-16	+++	0.24868	0.0775852	0.00134945	0.304213	0.0476573	1.73274e-10	0.287763	0.072037	6.47888e-05	ZNF143	TSS1500
cg21449569	19	2276322	-0.215999	0.0264696	3.342e-16	---	-0.241204	0.0463002	1.89277e-07	-0.236526	0.0409691	7.77366e-09	-0.150282	0.0523419	0.00408964	C19orf35	Body
cg06051842	2	30188975	-0.231905	0.0284289	3.425e-16	---	-0.199126	0.0580313	0.000600588	-0.227853	0.0391806	6.04649e-09	-0.274722	0.0588284	3.01356e-06
cg13813152	10	80456903	-0.245209	0.0300626	3.445e-16	---	-0.192657	0.0374469	2.6781e-07	-0.290848	0.0324903	3.49583e-19	-0.245601	0.040941	1.98657e-09
cg19132449	6	30942497	-0.202829	0.0248678	3.455e-16	---	-0.156595	0.0464114	0.000740703	-0.222119	0.0335664	3.65799e-11	-0.219202	0.0613986	0.000356785
cg23646375	1	209847618	-0.258824	0.0317345	3.466e-16	---	-0.2684	0.0616757	1.35023e-05	-0.239706	0.0429701	2.42695e-08	-0.300395	0.072836	3.71913e-05	G0S2	TSS1500
cg21478917	16	21714849	-0.208319	0.025545	3.492e-16	?--	NA	NA	NA	-0.219834	0.0325369	1.41407e-11	-0.189815	0.0412442	4.17994e-06	OTOA	TSS1500
cg05753949	19	11882589	0.295574	0.0362523	3.543e-16	+++	0.298713	0.0745898	6.20863e-05	0.327924	0.0503374	7.29207e-11	0.224095	0.0732235	0.00221025	ZNF441	Body
cg09111831	12	261982	-0.220234	0.027016	3.579e-16	---	-0.183627	0.0400759	4.6061e-06	-0.263968	0.0305623	5.7683e-18	-0.191907	0.044621	1.70175e-05	IQSEC3	Body
cg26543023	6	1406975	-0.284682	0.0349323	3.653e-16	---	-0.22961	0.0661314	0.00051655	-0.312539	0.0502409	4.94623e-10	-0.292677	0.0716732	4.4363e-05
cg04842564	20	10153986	-0.305559	0.0374946	3.657e-16	---	-0.222227	0.0726124	0.00221003	-0.355227	0.0586426	1.38263e-09	-0.311458	0.0658138	2.21867e-06	SNAP25-AS1	Body
cg11874882	17	31910113	-0.387137	0.0475057	3.661e-16	---	-0.30555	0.0766496	6.71054e-05	-0.460501	0.0590157	6.04338e-15	-0.350042	0.0915919	0.000132501	ACCN1	Body
cg01480911	16	30546767	0.200518	0.0246094	3.699e-16	+++	0.169457	0.0421383	5.78417e-05	0.22513	0.0374207	1.7858e-09	0.200295	0.0517164	0.000107522	ZNF747	TSS1500
cg08719347	6	33831869	-0.147471	0.0180998	3.71e-16	---	-0.127663	0.0281072	5.57245e-06	-0.190172	0.0335551	1.44929e-08	-0.133168	0.0333603	6.55669e-05
cg04352571	1	30519872	-0.358472	0.044025	3.873e-16	---	-0.275477	0.0799366	0.000568551	-0.412277	0.0631379	6.5863e-11	-0.353789	0.095963	0.00022716
cg08769507	5	167592669	-0.338334	0.0415606	3.929e-16	---	-0.317484	0.0882664	0.000322046	-0.378308	0.056256	1.75876e-11	-0.264379	0.0861918	0.0021598	ODZ2	Body
cg06167937	2	121591928	-0.173782	0.0213478	3.935e-16	---	-0.134596	0.0360852	0.000191531	-0.212517	0.0340743	4.4642e-10	-0.168	0.0420685	6.51124e-05	GLI2	Body
cg01742249	4	6568120	-0.212407	0.0260936	3.945e-16	---	-0.160063	0.0629012	0.0109381	-0.243245	0.0342347	1.20135e-12	-0.176343	0.0525061	0.000783622
cg05932168	7	142493674	-0.199453	0.0245059	3.986e-16	---	-0.179149	0.0487504	0.000238009	-0.229167	0.0361484	2.30342e-10	-0.169824	0.0456856	0.00020142
cg14127336	14	96180319	-0.162674	0.0199875	3.992e-16	---	-0.131669	0.04283	0.00211056	-0.188129	0.0276376	9.96438e-12	-0.13736	0.039259	0.000467312	TCL1A	1stExon
cg11762329	10	80225678	-0.596328	0.073272	4e-16	---	-0.498215	0.0713046	2.8054e-12	-0.70571	0.055903	1.56035e-36	-0.567111	0.0833332	1.00812e-11
cg13629784	20	24008323	-0.251657	0.0309312	4.084e-16	---	-0.201101	0.058993	0.000652272	-0.259629	0.0436869	2.79943e-09	-0.295903	0.0653835	6.02095e-06
cg02955098	1	3473665	-0.210706	0.025906	4.171e-16	---	-0.155594	0.0409994	0.000147625	-0.241791	0.0324694	9.56717e-14	-0.22458	0.0464605	1.33961e-06	MEGF6	Body
cg12138626	10	49948296	-0.241441	0.029687	4.192e-16	---	-0.184632	0.0560854	0.000994833	-0.27976	0.0429209	7.12322e-11	-0.231437	0.0604203	0.000127911	WDFY4	Body
cg07954423	9	130741881	-0.172632	0.0212312	4.257e-16	---	-0.12594	0.0404018	0.00182588	-0.206304	0.0320566	1.22975e-10	-0.166053	0.0397557	2.95588e-05	FAM102A	Body
cg12906136	20	57353901	-0.244998	0.0301319	4.264e-16	---	-0.18781	0.0552332	0.00067309	-0.286843	0.0408036	2.06747e-12	-0.20807	0.0760318	0.00620745
cg20959174	2	230785180	-0.291626	0.0358674	4.269e-16	---	-0.319203	0.0709746	6.87822e-06	-0.29543	0.0512319	8.09246e-09	-0.256624	0.0711008	0.000307019	TRIP12	5'UTR
cg24637974	8	86353723	-0.255497	0.0314288	4.314e-16	---	-0.261933	0.0628436	3.07273e-05	-0.278076	0.0444855	4.07991e-10	-0.204135	0.0627631	0.00114408	CA3	Body
cg00355235	10	118505046	-0.363903	0.0447643	4.317e-16	---	-0.316964	0.0900693	0.000432999	-0.377399	0.0609928	6.10891e-10	-0.38408	0.0966891	7.1177e-05
cg22596511	1	42164849	-0.231233	0.0284457	4.331e-16	---	-0.189443	0.056692	0.000832921	-0.253602	0.0404215	3.5201e-10	-0.229031	0.0565522	5.12393e-05	HIVEP3	5'UTR
cg20611731	1	15389011	-0.356833	0.0439034	4.375e-16	---	-0.354635	0.092819	0.000133063	-0.346139	0.0581131	2.58009e-09	-0.388926	0.0968444	5.91966e-05	KAZN	Body
cg05785988	1	204655147	-0.162945	0.0200483	4.377e-16	---	-0.132996	0.0332823	6.44208e-05	-0.194253	0.0231903	5.45397e-17	-0.140971	0.03376	2.97101e-05	LRRN2	TSS1500
cg15236504	10	80540483	-0.311306	0.0383175	4.496e-16	---	-0.34682	0.0966076	0.000330697	-0.315289	0.0490799	1.3275e-10	-0.276935	0.0793531	0.000483196
cg10715311	20	34251026	-0.158899	0.0195621	4.556e-16	---	-0.180296	0.0383819	2.63467e-06	-0.154654	0.0286496	6.73458e-08	-0.145837	0.0373704	9.52198e-05	RBM12	5'UTR
cg16829505	20	42355376	-0.180726	0.02225	4.566e-16	---	-0.137564	0.0409956	0.00079197	-0.210497	0.0311354	1.3734e-11	-0.167946	0.050419	0.000865317	GTSF1L	1stExon
cg20701680	10	80745044	-0.512247	0.0630671	4.577e-16	---	-0.425177	0.0733046	6.62605e-09	-0.491906	0.0529347	1.50435e-20	-0.65275	0.0914737	9.61315e-13	LOC283050	Body
cg00177081	11	71135291	-0.257117	0.031656	4.578e-16	---	-0.211089	0.039303	7.83832e-08	-0.302326	0.0286804	5.57934e-26	-0.241185	0.0479271	4.84581e-07	FLJ42102	TSS1500
cg06768657	10	80222279	-0.611189	0.0752588	4.617e-16	---	-0.48882	0.0908859	7.51567e-08	-0.715573	0.066897	1.05551e-26	-0.599872	0.102544	4.91866e-09
cg12612410	17	33148462	-0.200267	0.0246625	4.65e-16	---	-0.145943	0.043311	0.000752616	-0.235542	0.0325022	4.26262e-13	-0.198705	0.04192	2.13597e-06
cg17489181	15	93149250	-0.261732	0.0322364	4.695e-16	---	-0.187638	0.059198	0.00152613	-0.290211	0.0466573	4.96962e-10	-0.298779	0.0677956	1.04787e-05
cg04340324	1	209755781	-0.360775	0.044437	4.708e-16	-?-	-0.319676	0.0612058	1.76078e-07	NA	NA	NA	-0.406588	0.0646198	3.13412e-10	CAMK1G	TSS1500
cg18128969	21	22369908	0.400122	0.049284	4.712e-16	+++	0.461808	0.0970375	1.94492e-06	0.40253	0.0633408	2.08442e-10	0.273008	0.133323	0.0405867	NCAM2	TSS1500
cg27637706	1	3472204	-0.170186	0.020968	4.801e-16	---	-0.160619	0.0416348	0.000114402	-0.201521	0.0320043	3.04082e-10	-0.135424	0.037234	0.000275717	MEGF6	Body
cg20940796	9	116571687	-0.50108	0.0617418	4.829e-16	---	-0.419137	0.132581	0.00157031	-0.538906	0.0841111	1.48341e-10	-0.490391	0.124915	8.64457e-05
cg22971402	6	33993822	-0.18095	0.0223024	4.92e-16	---	-0.133372	0.0421277	0.00154605	-0.206791	0.033439	6.24509e-10	-0.187641	0.0425367	1.02759e-05	GRM4	Body
cg19341652	6	116600143	-0.332194	0.0409455	4.935e-16	---	-0.371942	0.0702058	1.17154e-07	-0.330312	0.0565427	5.16353e-09	-0.239668	0.111251	0.0312165	DSE	TSS1500
cg04613041	5	43222347	-0.193818	0.0238925	4.975e-16	---	-0.199468	0.0465657	1.83903e-05	-0.207076	0.0354207	5.02938e-09	-0.167127	0.0450128	0.000204924	NIM1K	5'UTR
cg17339787	20	57720315	-0.272785	0.0336331	5.037e-16	---	-0.229167	0.0674136	0.000675289	-0.308019	0.047297	7.39412e-11	-0.244425	0.067891	0.0003179
cg00299861	6	1417366	-0.265491	0.032739	5.09e-16	?--	NA	NA	NA	-0.235418	0.0424378	2.90014e-08	-0.3097	0.0514539	1.75508e-09
cg20100049	11	67979188	-0.210663	0.0259795	5.111e-16	---	-0.155469	0.0411014	0.000155209	-0.234993	0.0334877	2.26226e-12	-0.239761	0.048822	9.06465e-07	SUV420H1	5'UTR
cg02879436	19	30572206	-0.332857	0.0410542	5.156e-16	-?-	-0.333736	0.0628122	1.07694e-07	NA	NA	NA	-0.332202	0.0542443	9.11512e-10
cg06672753	19	35531990	-0.206779	0.0255063	5.188e-16	---	-0.199231	0.0478366	3.1161e-05	-0.20977	0.034654	1.41931e-09	-0.209802	0.0611521	0.000601759	HPN	5'UTR
cg07466820	1	18095691	-0.384035	0.0473831	5.279e-16	---	-0.289174	0.0922659	0.00172357	-0.431996	0.0648928	2.79326e-11	-0.381311	0.105137	0.00028695	ACTL8	5'UTR
cg14000734	10	80792633	-0.47486	0.0585964	5.322e-16	---	-0.400584	0.0672901	2.63122e-09	-0.561989	0.047067	7.30459e-33	-0.43636	0.0726158	1.86493e-09	ZMIZ1-AS1	Body
cg20908131	14	98419775	-0.540641	0.0667219	5.366e-16	---	-0.428847	0.0804881	9.92575e-08	-0.624801	0.0595212	8.9073e-26	-0.546398	0.100863	6.05355e-08	C14orf64	Body
cg13975648	7	100075346	-0.226843	0.028008	5.532e-16	---	-0.249213	0.0597446	3.02852e-05	-0.2063	0.0357783	8.11513e-09	-0.27267	0.06845	6.79096e-05	TSC22D4	Body
cg03964321	18	21693002	-0.458814	0.0566568	5.581e-16	---	-0.349892	0.0824643	2.20599e-05	-0.542385	0.0719921	4.92261e-14	-0.469113	0.0915993	3.03337e-07	TTC39C	Body
cg13131771	12	108719191	-0.490811	0.0606086	5.585e-16	---	-0.424405	0.153714	0.00576247	-0.545628	0.0781259	2.8699e-12	-0.397417	0.123028	0.00123658	CMKLR1	5'UTR
cg07009427	1	57263318	-0.141023	0.0174186	5.675e-16	---	-0.122474	0.0352168	0.000505702	-0.161558	0.0239516	1.52823e-11	-0.113104	0.0366015	0.00200057	C1orf168	Body
cg21197922	1	17843425	-0.20474	0.0252916	5.718e-16	---	-0.169897	0.0465199	0.000260077	-0.247198	0.0359191	5.89863e-12	-0.164995	0.0499226	0.000949724
cg17386237	9	139502222	-0.28784	0.0355627	5.779e-16	---	-0.214574	0.0649875	0.000960739	-0.337658	0.0438744	1.40367e-14	-0.263496	0.0689367	0.000132216
cg09118053	6	33873732	-0.193789	0.0239444	5.807e-16	---	-0.141125	0.0485085	0.00362251	-0.223606	0.0381922	4.77701e-09	-0.196849	0.0397263	7.22764e-07
cg06683873	20	58182820	-0.288331	0.035636	5.917e-16	---	-0.231996	0.0540569	1.77319e-05	-0.278044	0.0357898	7.92415e-15	-0.367171	0.0574686	1.66897e-10	PHACTR3	Body
cg14236502	22	25714535	-0.180783	0.0223459	5.956e-16	---	-0.196875	0.042528	3.66905e-06	-0.175021	0.0307177	1.21417e-08	-0.173627	0.0506407	0.000606671	IGLL3P	Body
cg07070348	12	130555007	-0.266091	0.0328931	5.988e-16	---	-0.188846	0.0691033	0.00627984	-0.278718	0.0440851	2.57743e-10	-0.314411	0.0706568	8.59396e-06
cg02016836	1	6076639	-0.276287	0.0341545	6e-16	---	-0.211309	0.0639972	0.000960526	-0.288622	0.0496223	6.01354e-09	-0.328739	0.0695102	2.25227e-06	KCNAB2	5'UTR
cg14706212	1	145095825	0.245603	0.0303664	6.065e-16	+++	0.206459	0.0658695	0.00172227	0.240926	0.0431219	2.30894e-08	0.28209	0.0562363	5.27186e-07	SEC22B	TSS1500
cg15028082	5	118785325	0.190103	0.0235068	6.107e-16	+++	0.1118	0.0610554	0.0670808	0.209932	0.0298661	2.07863e-12	0.18719	0.0487735	0.000124064
cg07633566	5	72484952	-0.16101	0.0199103	6.126e-16	---	-0.156603	0.0549687	0.0043865	-0.171213	0.0257265	2.83072e-11	-0.140507	0.0383281	0.000246479
cg12370694	19	30551266	-0.200671	0.0248147	6.127e-16	---	-0.203879	0.0490938	3.28357e-05	-0.214165	0.0354172	1.47637e-09	-0.17132	0.0492742	0.000507313
cg06155779	1	112332026	-0.205178	0.0253744	6.165e-16	---	-0.172528	0.0443733	0.000101026	-0.232617	0.039125	2.75629e-09	-0.20175	0.0505083	6.48581e-05	KCND3	Body
cg11163506	15	89032403	-0.181007	0.0223872	6.201e-16	---	-0.136589	0.0444318	0.00211125	-0.178748	0.0320264	2.38774e-08	-0.229088	0.0441178	2.07333e-07
cg10354907	3	148848774	-0.207544	0.02567	6.211e-16	---	-0.160004	0.0540174	0.00305571	-0.212861	0.0356154	2.27759e-09	-0.238855	0.050866	2.65604e-06	HPS3	Body
cg24226884	12	111535760	-0.206752	0.0255721	6.214e-16	---	-0.167796	0.0470229	0.000359187	-0.22446	0.0380906	3.79717e-09	-0.220711	0.0507851	1.38649e-05	CUX2	Body
cg05798762	18	57484552	-0.197976	0.0244896	6.264e-16	---	-0.140535	0.0585362	0.016358	-0.230026	0.0333768	5.50956e-12	-0.172852	0.0457442	0.000157677
cg12951488	11	115516632	-0.324771	0.0401785	6.309e-16	---	-0.227344	0.0902679	0.0117839	-0.358421	0.0538123	2.72744e-11	-0.326991	0.0812707	5.73446e-05
cg04576864	2	145081764	0.434188	0.0537186	6.338e-16	+++	0.344905	0.115703	0.00287366	0.476668	0.0712109	2.17517e-11	0.411308	0.115748	0.000380194	GTDC1	5'UTR
cg02329835	9	98315369	-0.213818	0.0264636	6.492e-16	---	-0.206216	0.0387557	1.03237e-07	-0.256617	0.0349687	2.16036e-13	-0.156432	0.0473451	0.000952911
cg03330558	15	31516127	-0.385779	0.0477476	6.5e-16	---	-0.277337	0.0905877	0.00220205	-0.433775	0.0674665	1.28043e-10	-0.413288	0.101497	4.66237e-05
cg24378227	6	1396771	-0.236353	0.0292534	6.503e-16	---	-0.166151	0.0554584	0.00273583	-0.273396	0.0354473	1.23137e-14	-0.231635	0.0515732	7.07586e-06
cg04632408	15	74095976	-0.267278	0.0330828	6.526e-16	---	-0.246464	0.0490325	4.99425e-07	-0.321272	0.0427081	5.37297e-14	-0.198533	0.0635166	0.0017739
cg10902350	20	42981178	-0.215192	0.0266364	6.537e-16	---	-0.178696	0.0468882	0.000138347	-0.238208	0.0389106	9.24532e-10	-0.219949	0.0583107	0.000161931
cg04272105	1	21501716	-0.226376	0.0280211	6.543e-16	---	-0.17903	0.0512834	0.000481244	-0.243315	0.0401374	1.34395e-09	-0.253842	0.0605637	2.77343e-05	EIF4G3	TSS1500
cg05775543	1	201181672	-0.116845	0.0144662	6.631e-16	---	-0.109035	0.0256419	2.11655e-05	-0.117447	0.0203665	8.08516e-09	-0.129158	0.0343645	0.000170949	IGFN1	Body
cg15443106	17	10517516	-0.324888	0.0402243	6.642e-16	---	-0.383653	0.0884792	1.4505e-05	-0.301894	0.0532813	1.46128e-08	-0.329185	0.085106	0.000109758
cg12121535	10	112834861	-0.302562	0.0374609	6.651e-16	---	-0.25634	0.0907267	0.00472208	-0.281179	0.0494334	1.28502e-08	-0.381543	0.0741476	2.66485e-07
cg19619518	8	49469113	-0.275549	0.0341167	6.657e-16	---	-0.245642	0.0695872	0.000415577	-0.304955	0.0449778	1.20065e-11	-0.222745	0.0794761	0.00506827	LOC101929268	Body
cg22045975	1	2304160	-0.230502	0.0285458	6.758e-16	---	-0.173014	0.0522825	0.000935598	-0.242058	0.0418085	7.05171e-09	-0.280354	0.0587966	1.8588e-06	MORN1	Body
cg00917847	14	95047591	-0.353356	0.0437707	6.865e-16	?--	NA	NA	NA	-0.385084	0.0551657	2.94122e-12	-0.299437	0.0719146	3.13013e-05	SERPINA5	TSS200
cg08276754	22	45348715	-0.336494	0.0416828	6.875e-16	---	-0.264186	0.0953395	0.0055883	-0.381848	0.0571419	2.34988e-11	-0.299232	0.0792361	0.000159076	PHF21B	Body
cg14515876	2	238208223	-0.546698	0.0677255	6.9e-16	---	-0.404859	0.129703	0.00179979	-0.654328	0.102216	1.53906e-10	-0.51695	0.126123	4.15351e-05
cg25737302	5	173587162	-0.380351	0.0471201	6.918e-16	---	-0.350484	0.113676	0.00204806	-0.383584	0.0626046	8.9501e-10	-0.392963	0.0921127	1.9891e-05
cg12631011	2	237924001	-0.417735	0.0517529	6.931e-16	---	-0.380872	0.0999753	0.000139159	-0.461195	0.0700064	4.46083e-11	-0.342958	0.120152	0.00431213
cg01436998	19	38308263	0.751213	0.0930766	6.978e-16	+++	0.681121	0.191315	0.000370549	0.753343	0.123595	1.09268e-09	0.829618	0.21014	7.88317e-05
cg07602841	16	56702144	-0.232519	0.028812	7.017e-16	---	-0.277527	0.0542975	3.20054e-07	-0.223515	0.0397333	1.8511e-08	-0.191307	0.06565	0.00356789	MT1G	TSS200
cg15640539	17	35125169	-0.221289	0.0274263	7.118e-16	---	-0.16499	0.0513751	0.00132058	-0.233463	0.0394366	3.22025e-09	-0.26519	0.0570204	3.30656e-06
cg14283447	21	43735412	-0.284964	0.0353188	7.126e-16	---	-0.211729	0.0679227	0.00182576	-0.336594	0.050858	3.6335e-11	-0.264353	0.0710158	0.000197294	TFF3	1stExon
cg18376619	8	22626630	-0.241106	0.0298842	7.146e-16	---	-0.199186	0.055173	0.000305955	-0.275227	0.0467063	3.79898e-09	-0.235486	0.0548138	1.73824e-05	PEBP4	Body
cg25793571	3	128597852	0.212731	0.0263717	7.227e-16	+++	0.190633	0.0536204	0.000377652	0.232788	0.0381946	1.09587e-09	0.197746	0.0497156	6.96281e-05	ACAD9	TSS1500
cg16651416	15	101653904	0.185601	0.0230089	7.234e-16	+++	0.179813	0.0423862	2.21289e-05	0.158445	0.034696	4.9554e-06	0.236997	0.0446502	1.10916e-07
cg11725435	2	144994613	0.365076	0.0452584	7.236e-16	+++	0.388541	0.100823	0.000116355	0.334633	0.0570477	4.46863e-09	0.450421	0.110058	4.26603e-05	GTDC1	5'UTR
cg20806051	8	142207009	0.139964	0.0173568	7.388e-16	+++	0.134671	0.0330227	4.53974e-05	0.140997	0.025246	2.33819e-08	0.143842	0.0346387	3.28684e-05
cg02742562	11	9481497	0.246583	0.0305789	7.394e-16	+++	0.245355	0.0704549	0.000496874	0.264499	0.0406922	8.03168e-11	0.206544	0.0615377	0.000789695	ZNF143	TSS1500
cg13987489	14	99664107	-0.317051	0.0393325	7.581e-16	---	-0.264016	0.0731832	0.000309042	-0.357557	0.0546516	6.05031e-11	-0.287745	0.089489	0.0013025	BCL11B	Body
cg07865479	1	54838324	0.0903572	0.0112098	7.597e-16	+++	0.0703334	0.0244152	0.00396768	0.0924304	0.015185	1.15076e-09	0.103014	0.0226829	5.58597e-06	SSBP3	Body
cg05805609	16	85904454	-0.265818	0.0329831	7.679e-16	---	-0.236602	0.0722762	0.00106197	-0.278154	0.0465726	2.33683e-09	-0.265464	0.0612283	1.45338e-05
cg08989564	16	49411456	-0.480957	0.0596934	7.811e-16	---	-0.389008	0.0935258	3.19137e-05	-0.456273	0.0594384	1.63606e-14	-0.608011	0.0904324	1.77562e-11	C16orf78	Body
cg00553917	21	39713573	-0.503723	0.0625285	7.889e-16	---	-0.362805	0.101496	0.000350815	-0.550993	0.0725909	3.18979e-14	-0.576521	0.10815	9.77948e-08	LINC01423	Body
cg16320885	1	152483204	-0.372105	0.0461922	7.909e-16	---	-0.298694	0.0796128	0.000175544	-0.417095	0.0671647	5.29754e-10	-0.390143	0.105871	0.000228624	LCE5A	TSS200
cg16200077	1	42468112	-0.308134	0.0382534	7.943e-16	---	-0.22602	0.0809963	0.00526276	-0.353879	0.0527049	1.88908e-11	-0.28502	0.0764832	0.000194102	HIVEP3	Body
cg04632367	10	80199052	-0.423155	0.0525338	7.954e-16	---	-0.334164	0.0514101	8.03343e-11	-0.480942	0.0356295	1.59774e-41	-0.444872	0.057177	7.21789e-15
cg00888758	1	152196674	-0.398152	0.0494431	8.097e-16	---	-0.367847	0.0872932	2.50963e-05	-0.428591	0.0725167	3.41615e-09	-0.377489	0.106802	0.000408603	HRNR	TSS200
cg25790120	12	53086242	-0.418781	0.0520084	8.133e-16	---	-0.356889	0.0490028	3.26394e-13	-0.501936	0.0390644	8.71896e-38	-0.385808	0.0538709	7.96745e-13	KRT77	Body
cg01440070	16	32895392	-0.635427	0.0789279	8.23e-16	---	-0.494922	0.0753203	5.00146e-11	-0.742614	0.0540318	5.53273e-43	-0.650655	0.065703	4.04064e-23	SLC6A10P	Body
cg03955764	10	45604781	-0.240337	0.0298533	8.239e-16	---	-0.182393	0.059346	0.00211642	-0.288901	0.0435557	3.29134e-11	-0.210925	0.0567044	0.000199434	LOC100133308	Body
cg08845028	4	26491963	-0.154845	0.0192373	8.334e-16	---	-0.133205	0.0378906	0.000438898	-0.161633	0.0252648	1.57893e-10	-0.164956	0.0477273	0.000547827	CCKAR	1stExon
cg11045332	22	43485702	0.171022	0.0212492	8.391e-16	+++	0.136345	0.0370294	0.000231349	0.182952	0.0334696	4.59771e-08	0.195723	0.0410755	1.88897e-06	TTLL1	TSS1500
cg12351068	10	80126725	-0.374368	0.0465167	8.414e-16	---	-0.382536	0.0856368	7.93401e-06	-0.376334	0.0689062	4.72043e-08	-0.361103	0.0931776	0.00010644
cg01998039	20	53127455	-0.309213	0.0384237	8.454e-16	---	-0.312385	0.0806792	0.000107974	-0.29918	0.0520932	9.29227e-09	-0.329895	0.0802702	3.95995e-05	DOK5	5'UTR
cg04679383	1	42046472	-0.215245	0.0267481	8.478e-16	---	-0.171821	0.0481339	0.000357469	-0.250878	0.038976	1.22068e-10	-0.199929	0.0569975	0.000452028	HIVEP3	Body
cg00681350	1	208606651	-0.301241	0.0374391	8.542e-16	?--	NA	NA	NA	-0.332784	0.0478697	3.60478e-12	-0.251554	0.0600804	2.82713e-05
cg11375634	4	7114621	-0.249275	0.0309806	8.543e-16	---	-0.225293	0.0624656	0.00031014	-0.258798	0.0468186	3.24512e-08	-0.254745	0.0550985	3.77433e-06
cg24997389	1	204676981	-0.20941	0.0260265	8.552e-16	---	-0.229109	0.0518764	1.00344e-05	-0.226867	0.0357614	2.2402e-10	-0.14444	0.0556621	0.00946061
cg03995968	16	65953812	-0.327154	0.0406646	8.612e-16	---	-0.272099	0.0939681	0.00378369	-0.34207	0.0524451	6.91722e-11	-0.333502	0.0884177	0.000162015
cg25683224	14	98601586	-0.571253	0.0710323	8.827e-16	??-	NA	NA	NA	NA	NA	NA	-0.571253	0.0710323	8.82677e-16
cg18474180	11	67979160	-0.190675	0.0237106	8.855e-16	---	-0.14345	0.0486119	0.0031683	-0.218407	0.0341811	1.66209e-10	-0.183166	0.0447359	4.23293e-05	SUV420H1	5'UTR
cg23560556	17	10654823	-0.25182	0.0313153	8.879e-16	---	-0.179298	0.0540689	0.000912832	-0.289101	0.0378585	2.23449e-14	-0.261048	0.0536009	1.11479e-06	TMEM220-AS1	Body
cg15390649	12	114986632	-0.270788	0.0336744	8.886e-16	---	-0.30398	0.0741243	4.11455e-05	-0.272085	0.0426015	1.69452e-10	-0.225402	0.081962	0.00595805
cg08610041	6	40378135	-0.498404	0.0619852	8.933e-16	---	-0.401588	0.0664115	1.47602e-09	-0.591121	0.0483678	2.38951e-34	-0.484427	0.0632931	1.95252e-14	LRFN2	Body
cg07797620	11	7271955	-0.298082	0.0370725	8.946e-16	---	-0.243195	0.0668539	0.000275082	-0.296178	0.0541682	4.55772e-08	-0.377375	0.0783125	1.44402e-06	SYT9	TSS1500
cg15776432	1	42199260	-0.261012	0.0324641	8.984e-16	---	-0.264391	0.0633011	2.9574e-05	-0.285467	0.0474864	1.83757e-09	-0.215319	0.0625233	0.000573548	HIVEP3	5'UTR
cg26104551	2	27851776	0.609527	0.0758154	9.012e-16	+++	0.481025	0.0697988	5.51674e-12	0.662248	0.0560099	2.94244e-32	0.698138	0.0970028	6.15096e-13	GPN1	5'UTR
cg13930596	12	115108282	0.260491	0.0324143	9.261e-16	+++	0.189455	0.062919	0.00260315	0.292399	0.0443779	4.43235e-11	0.269591	0.0722848	0.000191808	TBX3	3'UTR
cg06568490	3	13525965	-0.189418	0.0235716	9.291e-16	---	-0.151932	0.0414012	0.000242783	-0.212471	0.0328126	9.46277e-11	-0.191013	0.0589677	0.00119833	HDAC11	Body
cg23171908	1	14451380	-0.434904	0.0541235	9.328e-16	---	-0.329175	0.0693433	2.0643e-06	-0.47527	0.052393	1.17646e-19	-0.499221	0.0814587	8.8703e-10
cg11236296	2	235961622	0.134453	0.0167327	9.331e-16	+++	0.138198	0.035421	9.55705e-05	0.1134	0.0230602	8.7636e-07	0.175395	0.0334429	1.56622e-07	SH3BP4	Body
cg05323448	10	125318681	-0.248475	0.0309249	9.374e-16	---	-0.162296	0.0652238	0.012836	-0.282051	0.0370934	2.87537e-14	-0.247803	0.0561745	1.02747e-05
cg07978029	1	31316789	-0.225516	0.0280764	9.572e-16	---	-0.191412	0.0550171	0.000503048	-0.249876	0.0392837	2.00679e-10	-0.209948	0.0587018	0.000348207
cg10763119	15	102151102	-0.359214	0.0447232	9.595e-16	---	-0.346708	0.0851579	4.67399e-05	-0.387497	0.061204	2.43214e-10	-0.297958	0.10254	0.00366364
cg06651089	7	2074821	-0.297641	0.0370578	9.604e-16	---	-0.249966	0.0725597	0.00057111	-0.340276	0.0532165	1.614e-10	-0.265234	0.0734936	0.000307445	MAD1L1	Body
cg07402711	1	6132801	-0.327332	0.0407578	9.658e-16	---	-0.248369	0.09529	0.00914867	-0.377532	0.0566323	2.62198e-11	-0.288697	0.074526	0.000107162	KCNAB2	ExonBnd
cg01129316	12	295754	-0.208183	0.0259265	9.767e-16	---	-0.159265	0.0472905	0.000757686	-0.244034	0.0402754	1.36867e-09	-0.207647	0.0485609	1.90271e-05
cg08251341	12	52140501	-0.469552	0.0584796	9.801e-16	-?-	-0.457689	0.0856066	8.97062e-08	NA	NA	NA	-0.47993	0.0800754	2.05396e-09	SCN8A	Body
cg00379836	19	50372937	-0.296892	0.0369768	9.816e-16	---	-0.199684	0.0824045	0.0153839	-0.339026	0.0523666	9.53922e-11	-0.292111	0.0675046	1.50968e-05	AKT1S1	3'UTR
cg27494228	16	88474315	-0.221109	0.0275394	9.841e-16	---	-0.239847	0.0563092	2.04915e-05	-0.183592	0.0391295	2.70663e-06	-0.274226	0.0534496	2.88892e-07
cg17129642	2	144533887	0.550579	0.0685938	1.002e-15	+++	0.393536	0.117335	0.0007967	0.62838	0.0888186	1.49583e-12	0.590067	0.125451	2.55675e-06
cg04376028	15	62414449	-0.299811	0.0373558	1.009e-15	---	-0.243512	0.0649482	0.000177307	-0.345497	0.054848	2.99223e-10	-0.287302	0.0824411	0.000492264
cg03652211	12	108736538	-0.462293	0.0576066	1.015e-15	---	-0.362153	0.0887584	4.49937e-05	-0.552553	0.0638115	4.7531e-18	-0.431421	0.084029	2.8335e-07
cg25683268	17	53809564	-0.206295	0.025715	1.037e-15	---	-0.134591	0.0590958	0.0227565	-0.211286	0.0350209	1.60804e-09	-0.246393	0.0493524	5.95975e-07	TMEM100	TSS200
cg24601344	20	39367708	-0.327823	0.0408793	1.063e-15	---	-0.246727	0.0721061	0.000622271	-0.385705	0.0496298	7.74679e-15	-0.300782	0.0784521	0.0001261
cg10701586	15	101226769	-0.201884	0.0251755	1.066e-15	---	-0.145892	0.0487847	0.002785	-0.2347	0.0308062	2.56416e-14	-0.182821	0.0521059	0.000450417
cg09527731	5	132097228	0.134405	0.0167628	1.075e-15	+++	0.119964	0.0334941	0.000341432	0.14333	0.0245426	5.21837e-09	0.132474	0.031509	2.61872e-05	2008-09-01	Body
cg27356587	6	16488732	-0.355839	0.0443808	1.076e-15	---	-0.33342	0.0863421	0.000112637	-0.307246	0.0642597	1.74148e-06	-0.468289	0.08724	7.96936e-08	ATXN1	5'UTR
cg02824888	12	115129011	0.301994	0.0376651	1.076e-15	+++	0.276107	0.072844	0.000150411	0.323546	0.0511069	2.43948e-10	0.276744	0.0865251	0.00138182
cg03472961	2	237855786	-0.300649	0.0374992	1.079e-15	---	-0.327156	0.0669061	1.00949e-06	-0.330954	0.0583375	1.40244e-08	-0.224191	0.071812	0.00179679
cg11314854	6	41223577	-0.208912	0.0260587	1.084e-15	---	-0.151799	0.0521706	0.00361811	-0.229243	0.0366447	3.95426e-10	-0.225119	0.0526655	1.91569e-05
cg12272369	10	95848841	0.302806	0.0377991	1.138e-15	+++	0.36555	0.0727193	4.98559e-07	0.295243	0.055589	1.08915e-07	0.252495	0.0730906	0.000551216	PLCE1	Body
cg00798369	1	38713849	-0.254686	0.0317945	1.144e-15	---	-0.182453	0.0628533	0.00369792	-0.296686	0.0448464	3.70003e-11	-0.243807	0.064701	0.000164427
cg09040301	13	49107519	0.198022	0.0247244	1.155e-15	+++	0.16616	0.0473805	0.000453301	0.230018	0.0347068	3.4148e-11	0.163684	0.0526869	0.00189173	RCBTB2	TSS200
cg21393818	17	76626270	-0.390677	0.0487794	1.156e-15	---	-0.299481	0.0851768	0.000438108	-0.461138	0.0514323	3.07663e-19	-0.358124	0.0720677	6.72021e-07
cg12367415	6	33868187	-0.262808	0.0328162	1.161e-15	---	-0.248064	0.068694	0.000304855	-0.262917	0.0455782	7.99871e-09	-0.275863	0.0651916	2.3207e-05
cg07857113	1	57319088	-0.294244	0.0367428	1.164e-15	---	-0.251138	0.0664168	0.000156048	-0.348832	0.0515058	1.26423e-11	-0.215416	0.0854133	0.0116675	C8A	TSS1500
cg19233268	12	52715661	-0.382965	0.0478291	1.176e-15	---	-0.301501	0.0667509	6.27806e-06	-0.464104	0.0596537	7.25448e-15	-0.370014	0.0723207	3.11596e-07	KRT83	TSS1500
cg15757195	2	8422332	-0.179206	0.022388	1.199e-15	---	-0.148431	0.0447749	0.000916269	-0.212358	0.0326639	7.96287e-11	-0.151085	0.0422937	0.000353883
cg06023006	1	111186688	-0.247562	0.0309301	1.205e-15	---	-0.177736	0.0645069	0.00586387	-0.280424	0.0418508	2.07615e-11	-0.239092	0.0653676	0.000254528
cg15757793	17	77217025	-0.233474	0.0291697	1.205e-15	---	-0.255101	0.0561333	5.50513e-06	-0.244294	0.0441005	3.03358e-08	-0.197319	0.0539384	0.00025397	HRNBP3	5'UTR
cg12344564	6	32363121	-0.344008	0.042981	1.207e-15	---	-0.304496	0.0993324	0.00217364	-0.323189	0.0541298	2.36329e-09	-0.456605	0.100672	5.74431e-06	BTNL2	Body
cg05293490	14	95156546	-0.229832	0.0287228	1.227e-15	---	-0.218326	0.0621426	0.000442574	-0.229884	0.0402863	1.15478e-08	-0.238579	0.0544721	1.18768e-05
cg13031003	15	45742261	-0.262312	0.0327819	1.227e-15	---	-0.195556	0.0656415	0.00289053	-0.291979	0.0438087	2.64911e-11	-0.262508	0.0750798	0.000471594
cg07112491	17	71733231	-0.275164	0.0343958	1.245e-15	---	-0.218856	0.0481171	5.40536e-06	-0.337782	0.0423831	1.59036e-15	-0.260081	0.0454038	1.01516e-08	LOC100134391	TSS1500
cg06359132	10	99160096	-0.23877	0.029851	1.257e-15	---	-0.179353	0.0584947	0.00216837	-0.266893	0.0448372	2.64099e-09	-0.248923	0.0548366	5.64276e-06	RRP12	Body
cg02039370	15	32158966	-0.410832	0.0513882	1.299e-15	---	-0.327679	0.127856	0.0103809	-0.468753	0.0670917	2.81327e-12	-0.329228	0.10241	0.00130526
cg13114623	14	76945402	-0.252738	0.0316201	1.317e-15	---	-0.18793	0.0810394	0.0203953	-0.266618	0.0441383	1.53615e-09	-0.260937	0.054668	1.81388e-06	ESRRB	Body
cg24983235	16	73532771	-0.460728	0.057642	1.318e-15	---	-0.368187	0.105874	0.000505946	-0.49674	0.077873	1.78425e-10	-0.51018	0.14609	0.000479002
cg06186150	1	2458298	-0.213272	0.0266884	1.337e-15	---	-0.176304	0.0513125	0.000590613	-0.212715	0.0376675	1.63096e-08	-0.258466	0.0559582	3.85764e-06	PANK4	TSS1500
cg17056048	2	144271431	0.504324	0.063124	1.356e-15	+++	0.384912	0.116193	0.000924035	0.620881	0.0978344	2.20641e-10	0.4672	0.108471	1.65381e-05	ARHGAP15	Body
cg02272859	4	25656514	-0.286605	0.0358754	1.361e-15	---	-0.281653	0.0574632	9.51285e-07	-0.268822	0.0537123	5.59042e-07	-0.346702	0.0885572	9.04015e-05	SLC34A2	TSS1500
cg04243090	1	208834795	-0.429477	0.0537694	1.378e-15	---	-0.368304	0.0568212	9.06337e-11	-0.519553	0.0503037	5.24646e-25	-0.38387	0.0718378	9.11405e-08
cg24445935	19	32692711	-0.326392	0.0408703	1.393e-15	---	-0.225306	0.0748946	0.00262712	-0.376258	0.0506945	1.15296e-13	-0.335092	0.064226	1.81467e-07
cg07485518	14	95068545	-0.396508	0.049668	1.426e-15	---	-0.281851	0.0764909	0.000228917	-0.445999	0.0529916	3.88178e-17	-0.430654	0.0669054	1.2205e-10
cg20250397	14	92807379	-0.223279	0.0279742	1.444e-15	---	-0.168334	0.0518622	0.00117127	-0.247121	0.0424556	5.86047e-09	-0.243778	0.0533547	4.90051e-06	SLC24A4	Body
cg12312338	6	33145571	-0.203827	0.0255374	1.446e-15	---	-0.181299	0.053394	0.000685039	-0.228809	0.0348986	5.51203e-11	-0.168944	0.052593	0.00131678	COL11A2	Body
cg16162146	16	30546600	0.293996	0.0368349	1.446e-15	+++	0.236272	0.0496503	1.94823e-06	0.348119	0.0393463	8.94463e-19	0.275857	0.0661146	3.01401e-05	ZNF747	TSS1500
cg21518332	12	2029751	-0.417917	0.0523813	1.483e-15	---	-0.391697	0.106066	0.000221669	-0.409355	0.0717834	1.17962e-08	-0.466898	0.110768	2.49669e-05
cg07511284	1	34006739	-0.317982	0.03986	1.494e-15	---	-0.237682	0.057887	4.02631e-05	-0.369506	0.0456382	5.66008e-16	-0.331062	0.062041	9.49258e-08	CSMD2	ExonBnd
cg19815017	10	44856047	-0.314895	0.039473	1.494e-15	---	-0.221875	0.0879859	0.0116787	-0.316425	0.0570877	2.97711e-08	-0.371004	0.0697097	1.02558e-07
cg00163480	14	94759797	-0.218584	0.0274005	1.495e-15	---	-0.22545	0.0541917	3.17934e-05	-0.224154	0.0394243	1.30296e-08	-0.201571	0.0536028	0.000169602	SERPINA10	TSS1500
cg27186851	7	2566750	-0.167619	0.0210122	1.497e-15	---	-0.137169	0.0346288	7.45978e-05	-0.198385	0.0335407	3.32334e-09	-0.164012	0.0429496	0.000134154	LFNG	Body
cg26617637	8	134203339	-0.339171	0.0425225	1.508e-15	---	-0.255419	0.0615179	3.29667e-05	-0.395483	0.0439667	2.3611e-19	-0.342559	0.0620218	3.32883e-08	WISP1	5'UTR
cg08475411	17	14845851	-0.284367	0.0356616	1.536e-15	---	-0.220057	0.0630272	0.000480394	-0.343211	0.0524148	5.83201e-11	-0.253709	0.0765633	0.00092064
cg17870073	20	42375592	-0.217428	0.0272712	1.551e-15	---	-0.175533	0.0569174	0.00204245	-0.245687	0.0367259	2.23578e-11	-0.190203	0.0582705	0.00109799
cg25512791	11	56949074	-0.194198	0.0243603	1.562e-15	---	-0.132321	0.0492857	0.00725783	-0.218698	0.0347029	2.93826e-10	-0.205776	0.0475067	1.48085e-05	LRRC55	TSS200
cg20555589	20	39343310	-0.21718	0.0272432	1.563e-15	---	-0.184926	0.0498474	0.000207379	-0.211041	0.041458	3.57135e-07	-0.262766	0.0524795	5.52802e-07
cg15588783	14	105638963	-0.344985	0.0432938	1.607e-15	---	-0.290666	0.0764128	0.000142442	-0.331142	0.0634805	1.82402e-07	-0.456624	0.0936174	1.0741e-06
cg06493301	1	30478976	-0.44468	0.0558189	1.633e-15	??-	NA	NA	NA	NA	NA	NA	-0.44468	0.0558189	1.63252e-15
cg24614755	15	77933909	-0.282948	0.0355199	1.64e-15	---	-0.270477	0.0807943	0.000814777	-0.308422	0.0508081	1.27646e-09	-0.251374	0.0629895	6.58694e-05	LINGO1-AS1	TSS200
cg13212080	14	95334807	-0.270722	0.0339985	1.682e-15	---	-0.244026	0.059611	4.24661e-05	-0.316949	0.0430992	1.92444e-13	-0.18468	0.0761827	0.0153433
cg13487523	16	85962934	-0.310745	0.039034	1.708e-15	---	-0.244371	0.0891171	0.00610425	-0.319825	0.0625984	3.23604e-07	-0.332693	0.0602795	3.40587e-08
cg05081050	14	105639533	-0.392477	0.049311	1.731e-15	---	-0.380768	0.0910602	2.89591e-05	-0.356194	0.0673622	1.23835e-07	-0.526341	0.119284	1.02186e-05	NUDT14	Body
cg07921738	19	34662778	0.155898	0.019589	1.742e-15	+++	0.172088	0.0356085	1.34652e-06	0.146968	0.0289294	3.76945e-07	0.152527	0.0400809	0.000141531	LSM14A	TSS1500
cg27353143	19	38308057	0.375521	0.0471852	1.742e-15	+++	0.338971	0.0857981	7.78931e-05	0.38016	0.0664471	1.05752e-08	0.420614	0.107327	8.89202e-05
cg03981742	15	93015060	-0.330009	0.0414786	1.775e-15	---	-0.265838	0.0580392	4.64267e-06	-0.319955	0.0422722	3.76304e-14	-0.421395	0.065667	1.38846e-10	C15orf32	5'UTR
cg08128245	4	2916196	-0.149561	0.018799	1.78e-15	---	-0.123504	0.0302636	4.48535e-05	-0.180295	0.0300252	1.91602e-09	-0.140586	0.0398871	0.00042411	ADD1	Body
cg11146447	10	80506414	-0.49963	0.0628019	1.782e-15	---	-0.377893	0.07397	3.24329e-07	-0.556293	0.0484117	1.46606e-30	-0.547852	0.0760249	5.75248e-13
cg25017403	15	31516404	-0.441197	0.0554649	1.798e-15	---	-0.34251	0.114651	0.0028136	-0.493444	0.0724401	9.64229e-12	-0.399284	0.130833	0.00227421
cg25295825	2	237489920	-0.553178	0.0695521	1.814e-15	---	-0.563673	0.158164	0.000365435	-0.587778	0.0939886	4.0082e-10	-0.472192	0.136662	0.000549935	CXCR7	Body
cg08166587	12	2696048	-0.200147	0.0251739	1.856e-15	---	-0.151922	0.0510625	0.0029279	-0.229488	0.0355317	1.05613e-10	-0.188356	0.0498525	0.000157923	CACNA1C	Body
cg12020444	12	130821456	-0.205275	0.0258214	1.868e-15	---	-0.153397	0.0672646	0.0225783	-0.214335	0.0319342	1.9227e-11	-0.213933	0.0579068	0.000220376	PIWIL1	TSS1500
cg07612131	6	1479470	-0.278567	0.035041	1.869e-15	?--	NA	NA	NA	-0.298176	0.0426564	2.7454e-12	-0.237876	0.0614484	0.00010832
cg27503360	17	43890749	-0.125601	0.0158002	1.875e-15	---	-0.100376	0.0314173	0.00139859	-0.139261	0.0212653	5.80302e-11	-0.119648	0.0357781	0.000825287	CRHR1	Body
cg27074890	10	79908522	0.218006	0.0274314	1.905e-15	+++	0.239577	0.0558964	1.81841e-05	0.222868	0.0412911	6.75787e-08	0.194908	0.0486588	6.18574e-05
cg01882871	17	32575548	-0.830934	0.104555	1.905e-15	---	-0.629413	0.13062	1.44523e-06	-0.91798	0.104613	1.70902e-18	-0.946033	0.15541	1.14811e-09
cg05206344	2	236138920	-0.248548	0.0312768	1.915e-15	---	-0.178692	0.0693452	0.00997076	-0.273724	0.0428674	1.70993e-10	-0.251608	0.0608458	3.54675e-05
cg00234625	5	177811648	-0.298301	0.0375407	1.925e-15	---	-0.187844	0.0806687	0.0198813	-0.328704	0.0495748	3.34621e-11	-0.325119	0.0709466	4.59247e-06	COL23A1	Body
cg13612583	9	81181836	-0.352534	0.0443791	1.963e-15	---	-0.33292	0.0854167	9.71492e-05	-0.377386	0.0639474	3.60191e-09	-0.325665	0.0890386	0.000254621
cg14975237	10	13360806	-0.24176	0.0304364	1.972e-15	---	-0.15701	0.0772186	0.0420206	-0.242491	0.0478903	4.11707e-07	-0.270967	0.0458471	3.41629e-09	SEPHS1	3'UTR
cg12948928	14	95475397	-0.543011	0.0683686	1.983e-15	---	-0.674962	0.14982	6.63233e-06	-0.502216	0.0849621	3.39915e-09	-0.535647	0.180029	0.00292669
cg10495160	2	237678157	-0.501562	0.0631505	1.984e-15	---	-0.527149	0.143338	0.000235371	-0.566839	0.0881472	1.27109e-10	-0.3701	0.116738	0.00152259
cg25943276	11	131533284	-0.197305	0.0248431	1.988e-15	---	-0.146264	0.0455236	0.0013139	-0.237728	0.0372812	1.81052e-10	-0.186657	0.0488966	0.000134869	NTM	Body
cg16960876	20	30076034	-0.324539	0.04088	2.041e-15	---	-0.260368	0.0865145	0.00261649	-0.326352	0.0580997	1.94193e-08	-0.372226	0.0770303	1.35027e-06
cg17128799	1	2458466	-0.232193	0.0292521	2.06e-15	---	-0.16705	0.0530209	0.0016291	-0.26394	0.0425567	5.5718e-10	-0.253833	0.0619245	4.14798e-05	PANK4	TSS1500
cg17620027	1	55754205	-0.18372	0.0231535	2.108e-15	---	-0.162231	0.039601	4.19187e-05	-0.217804	0.0363603	2.09637e-09	-0.158092	0.0460616	0.000598728
cg21218627	9	132999496	-0.16104	0.0202975	2.123e-15	---	-0.133682	0.0376273	0.00038116	-0.174645	0.0289973	1.71405e-09	-0.166948	0.0433697	0.000118395	FREQ	3'UTR
cg04801249	2	121125107	-0.28525	0.0359544	2.128e-15	---	-0.229015	0.0619356	0.00021762	-0.323144	0.0571747	1.58712e-08	-0.30007	0.0695101	1.58214e-05
cg27380537	1	162114131	-0.403168	0.0508191	2.132e-15	---	-0.360575	0.103653	0.00050388	-0.41961	0.0676094	5.42182e-10	-0.408043	0.11519	0.000396597	NOS1AP	Body
cg23465732	7	135338306	-0.246985	0.0311338	2.139e-15	---	-0.194766	0.0699138	0.00533949	-0.257902	0.0423372	1.11778e-09	-0.264049	0.0609518	1.47697e-05
cg22483760	7	132186096	-0.22335	0.028157	2.151e-15	---	-0.187715	0.0648808	0.00381301	-0.262782	0.040071	5.45649e-11	-0.183216	0.049939	0.000243699	PLXNA4	Body
cg27548909	12	52783671	-0.319179	0.0402473	2.184e-15	---	-0.304433	0.0750749	5.01225e-05	-0.37883	0.0528654	7.7249e-13	-0.234508	0.0710429	0.000963634
cg18375152	20	24753039	-0.238378	0.0300596	2.188e-15	---	-0.203121	0.0572771	0.000390693	-0.255933	0.0432804	3.35211e-09	-0.243509	0.0610794	6.69798e-05
cg15450871	1	230537434	-0.199789	0.0251957	2.2e-15	---	-0.168843	0.0502834	0.000785603	-0.219321	0.0342602	1.53752e-10	-0.186365	0.0552342	0.000740615
cg22303909	7	50518439	0.344475	0.0434424	2.201e-15	+++	0.251689	0.0821019	0.00217255	0.392457	0.0599379	5.8423e-11	0.348441	0.0984528	0.000401389	FIGNL1	TSS1500
cg07084989	1	204655808	-0.267331	0.0337178	2.218e-15	---	-0.312066	0.0689352	5.98401e-06	-0.294037	0.0449431	6.05272e-11	-0.188958	0.0596338	0.00153157	LRRN2	TSS1500
cg13203480	17	16875349	-0.272205	0.0343346	2.227e-15	---	-0.194889	0.0607458	0.00133535	-0.315972	0.0512613	7.09559e-10	-0.292223	0.0670808	1.32287e-05	TNFRSF13B	1stExon
cg06283270	15	93353066	0.19258	0.0242918	2.231e-15	+++	0.226148	0.045479	6.60628e-07	0.206736	0.0369727	2.25e-08	0.137152	0.0456611	0.00266725
cg10273096	9	98637454	0.474767	0.059896	2.254e-15	+++	0.554565	0.101088	4.11159e-08	0.461283	0.110002	2.74779e-05	0.406622	0.100891	5.57077e-05	C9orf130	Body
cg01078446	12	115113212	0.143645	0.0181244	2.272e-15	+++	0.139646	0.0424543	0.0010043	0.131663	0.0255009	2.42946e-07	0.165339	0.0324166	3.38853e-07	TBX3	Body
cg02576153	16	85289758	-0.180209	0.0227408	2.291e-15	---	-0.162229	0.0506646	0.00136469	-0.192974	0.0302399	1.75421e-10	-0.164773	0.0471108	0.000469515
cg21714592	1	153407545	-0.246433	0.0310978	2.292e-15	---	-0.21254	0.0369707	8.98298e-09	-0.298071	0.0300617	3.57157e-23	-0.214858	0.0426875	4.82176e-07
cg04459939	15	90291141	0.116997	0.0147666	2.317e-15	+++	0.095898	0.0257584	0.000196882	0.126259	0.0245608	2.73741e-07	0.12857	0.0265267	1.25458e-06
cg07433773	22	17898286	-0.266296	0.0336178	2.351e-15	---	-0.20535	0.0626157	0.00103981	-0.314577	0.0485401	9.12541e-11	-0.242204	0.0697826	0.000518845
cg26608486	16	88482341	-0.715675	0.0903567	2.365e-15	---	-0.622714	0.110782	1.89772e-08	-0.649198	0.0689479	4.69584e-21	-0.89373	0.106592	5.09141e-17
cg09041014	22	23167925	-0.299312	0.0377894	2.365e-15	---	-0.272743	0.0627542	1.38507e-05	-0.332487	0.0575857	7.7516e-09	-0.276811	0.0831109	0.000866514
cg08136042	12	52213077	-0.185251	0.0233891	2.367e-15	---	-0.172372	0.0485705	0.000386848	-0.191019	0.0323154	3.39894e-09	-0.18511	0.0473247	9.17324e-05	FIGNL2	1stExon
cg21229990	20	43367832	-0.20688	0.0261226	2.383e-15	---	-0.148087	0.0605718	0.0144925	-0.236059	0.0337381	2.61857e-12	-0.176306	0.056402	0.00177273
cg07517893	19	45889164	0.188799	0.0238411	2.394e-15	+++	0.197581	0.0479969	3.84613e-05	0.199306	0.0307272	8.79632e-11	0.13265	0.0613012	0.0304717	PPP1R13L	Body
cg02647865	20	24751662	-0.339376	0.0428578	2.401e-15	---	-0.262863	0.0511442	2.75268e-07	-0.390644	0.0434519	2.4666e-19	-0.36213	0.0659817	4.05747e-08
cg16535723	7	36122535	-0.360926	0.0455872	2.428e-15	---	-0.359546	0.085584	2.65627e-05	-0.365678	0.066899	4.60012e-08	-0.353719	0.0908257	9.84072e-05
cg12521627	1	109204377	0.197091	0.0248944	2.432e-15	+++	0.149821	0.0557391	0.00719018	0.231235	0.0344269	1.85901e-11	0.166748	0.0472458	0.00041654	HENMT1	TSS1500
cg18055288	10	23354775	-0.194646	0.0245884	2.449e-15	---	-0.165724	0.04532	0.000255433	-0.213567	0.0371659	9.1207e-09	-0.195512	0.0475019	3.85704e-05
cg11811840	2	234669166	-0.222266	0.028082	2.475e-15	---	-0.223224	0.0529368	2.47799e-05	-0.231446	0.0394738	4.53845e-09	-0.199135	0.0609201	0.0010801	UGT1A10	Body
cg03068497	7	30635838	-0.315224	0.0398279	2.48e-15	---	-0.335978	0.0785251	1.8807e-05	-0.302422	0.0561767	7.30909e-08	-0.319789	0.0812811	8.34211e-05	GARS	Body
cg10646711	2	208631909	-0.158145	0.0199825	2.488e-15	---	-0.120732	0.0258393	2.97667e-06	-0.190654	0.0238252	1.2222e-15	-0.160107	0.0241336	3.26272e-11	FZD5	Body
cg12087695	14	94757593	-0.289814	0.0366354	2.558e-15	---	-0.290531	0.0717137	5.09432e-05	-0.311673	0.0506368	7.50481e-10	-0.235872	0.0789032	0.0027954	SERPINA10	5'UTR
cg06975979	7	150020025	0.0920889	0.0116422	2.575e-15	+++	0.0901526	0.020934	1.6585e-05	0.0964458	0.01886	3.15769e-07	0.0886614	0.0209215	2.25708e-05	LRRC61	TSS1500
cg17610333	6	168107313	-0.154974	0.0195962	2.608e-15	---	-0.141794	0.0375018	0.000156202	-0.168684	0.0270607	4.56008e-10	-0.137245	0.0435419	0.0016214
cg06209577	4	4890431	-0.307042	0.0388259	2.612e-15	---	-0.279637	0.0647378	1.56359e-05	-0.358576	0.0558212	1.33039e-10	-0.210748	0.0981329	0.0317474
cg14829332	7	31232966	-0.189087	0.0239113	2.619e-15	---	-0.154132	0.0503172	0.00218982	-0.173801	0.0344835	4.65189e-07	-0.241048	0.0441475	4.75966e-08
cg06583098	9	38678930	-0.288124	0.0364404	2.643e-15	---	-0.280481	0.0654772	1.83856e-05	-0.305292	0.0547126	2.40622e-08	-0.266847	0.0733719	0.000275922
cg10062631	10	125671564	-0.240712	0.0304439	2.643e-15	---	-0.145799	0.075836	0.0545357	-0.272519	0.0435398	3.87267e-10	-0.239983	0.0514645	3.11528e-06
cg19539605	15	100600822	-0.396063	0.0500929	2.646e-15	---	-0.361568	0.080406	6.89892e-06	-0.460552	0.0777935	3.21588e-09	-0.328371	0.112794	0.00359973	ADAMTS17	Body
cg25017900	10	35102487	-0.179658	0.0227247	2.661e-15	---	-0.185518	0.0486602	0.000137557	-0.188702	0.0301613	3.93872e-10	-0.14973	0.0490969	0.00229085	PARD3	Body
cg05478633	22	44443708	-0.323467	0.0409169	2.67e-15	---	-0.243352	0.0694033	0.000454298	-0.383686	0.0487627	3.59092e-15	-0.303671	0.0692563	1.1612e-05	PARVB	Body
cg00344358	12	56135693	-0.153404	0.0194054	2.675e-15	---	-0.171432	0.0427557	6.083e-05	-0.157488	0.0270776	6.02112e-09	-0.132679	0.0366462	0.000293994	GDF11	TSS1500
cg08268947	4	7710890	-0.223086	0.0282225	2.689e-15	---	-0.191284	0.0406217	2.49037e-06	-0.275272	0.0374495	1.97482e-13	-0.18668	0.049708	0.000172972	SORCS2	Body
cg16043284	6	168597336	-0.270117	0.0341767	2.711e-15	---	-0.266322	0.0596653	8.05959e-06	-0.271475	0.053545	3.97724e-07	-0.272734	0.0664544	4.05942e-05
cg26880395	12	52889366	-0.353901	0.0447782	2.713e-15	---	-0.272115	0.0515656	1.31269e-07	-0.414604	0.0340667	4.47014e-34	-0.357467	0.0438439	3.54513e-16
cg02517519	17	34093631	-0.135772	0.0171845	2.769e-15	---	-0.145747	0.0391314	0.000195669	-0.150241	0.0240265	4.02244e-10	-0.104225	0.0316072	0.000975462	MMP28	Body
cg06027043	16	24621578	-0.205894	0.0260605	2.775e-15	---	-0.162312	0.0571574	0.00451515	-0.214223	0.0358081	2.19682e-09	-0.223606	0.0508697	1.10432e-05
cg23940612	2	218898788	-0.259052	0.0327915	2.79e-15	---	-0.183004	0.0678889	0.00702536	-0.294694	0.0434205	1.14508e-11	-0.245884	0.0740014	0.000891517
cg07707732	20	56776940	-0.271239	0.0343466	2.854e-15	---	-0.202606	0.0586042	0.000545844	-0.31768	0.0362997	2.10368e-18	-0.255688	0.0554	3.92505e-06
cg04109054	9	87787898	-0.234557	0.0297028	2.862e-15	---	-0.241387	0.0498712	1.29706e-06	-0.239517	0.0440312	5.33664e-08	-0.20995	0.0681061	0.00205136
cg07318250	2	11750735	-0.425446	0.053876	2.863e-15	---	-0.391107	0.149241	0.00877653	-0.474069	0.0646217	2.19967e-13	-0.257507	0.128936	0.0458068	GREB1	Body
cg04355222	11	2416708	-0.213173	0.0269955	2.866e-15	---	-0.130938	0.0618637	0.0342968	-0.227052	0.0382012	2.78859e-09	-0.241309	0.0484693	6.40492e-07	CD81	Body
cg03428314	16	88479441	-0.235145	0.0297781	2.866e-15	---	-0.19409	0.0583663	0.000883014	-0.257034	0.0472715	5.40611e-08	-0.24098	0.0508539	2.15126e-06
cg05265015	10	6190591	-0.156578	0.0198286	2.868e-15	---	-0.170024	0.0411105	3.53751e-05	-0.140466	0.026432	1.07098e-07	-0.185604	0.0438372	2.29631e-05	PFKFB3	Body
cg09160302	2	121269906	-0.346182	0.0438436	2.883e-15	---	-0.324927	0.11842	0.00607223	-0.367569	0.0545856	1.65278e-11	-0.296207	0.09395	0.00161707
cg26581292	16	49559517	-0.353048	0.0447248	2.932e-15	---	-0.294054	0.085335	0.000569202	-0.37125	0.0622888	2.52023e-09	-0.385567	0.0976555	7.87311e-05	ZNF423	Body
cg13064777	1	208787001	-0.283498	0.0359162	2.943e-15	---	-0.281746	0.0692991	4.78968e-05	-0.32736	0.0555468	3.78295e-09	-0.226467	0.0641662	0.000416529
cg04703227	1	19923504	0.286745	0.0363382	2.998e-15	+++	0.211661	0.0742016	0.00433747	0.327832	0.0546276	1.95854e-09	0.2862	0.0644716	9.03083e-06	C1orf151	1stExon
cg16307490	11	18045567	-0.269573	0.034164	3.009e-15	---	-0.202198	0.0686528	0.00322723	-0.290268	0.0463004	3.62817e-10	-0.295629	0.0749286	7.96404e-05	TPH1	Body
cg05611078	12	114396235	0.14467	0.0183357	3.02e-15	+++	0.143143	0.0510655	0.00506105	0.156004	0.0234271	2.75408e-11	0.118573	0.0360639	0.0010095	RBM19	Body
cg07575407	15	66541975	-0.282832	0.0358479	3.027e-15	---	-0.297422	0.0847092	0.000446256	-0.290185	0.0467577	5.43032e-10	-0.253085	0.0742455	0.000652592	MEGF11	5'UTR
cg22304705	2	238173584	-0.527566	0.0668703	3.037e-15	---	-0.420013	0.127034	0.00094534	-0.572723	0.0915054	3.87701e-10	-0.557676	0.15387	0.000289722
cg21368467	3	50537375	-0.184441	0.0233786	3.039e-15	---	-0.13001	0.0471384	0.0058149	-0.218097	0.0344955	2.57396e-10	-0.177415	0.0430644	3.79258e-05	CACNA2D2	Body
cg12792952	1	64857387	-0.417406	0.0529178	3.075e-15	---	-0.312683	0.119216	0.00872031	-0.461728	0.0692691	2.6337e-11	-0.393549	0.112987	0.00049556
cg20785956	12	2469573	-0.230396	0.0292108	3.086e-15	---	-0.185245	0.0515579	0.000326949	-0.23498	0.0424348	3.06923e-08	-0.290454	0.0644916	6.67639e-06	CACNA1C	Body
cg05684266	3	149825195	0.118741	0.0150546	3.088e-15	+++	0.091003	0.031747	0.0041503	0.127111	0.021367	2.6988e-09	0.126211	0.0285167	9.60555e-06
cg26946617	8	53191266	-0.285023	0.036141	3.11e-15	---	-0.205826	0.0903741	0.0227571	-0.316835	0.0474758	2.49592e-11	-0.262881	0.0708002	0.000204824	ST18	5'UTR
cg24018174	21	39748803	-0.314843	0.0399246	3.121e-15	---	-0.344382	0.0745211	3.81413e-06	-0.292019	0.0556163	1.51602e-07	-0.331456	0.0898024	0.000223417
cg16542942	2	144599875	0.437522	0.0554861	3.139e-15	+++	0.338242	0.109501	0.00200872	0.474249	0.077999	1.20036e-09	0.466636	0.113929	4.20616e-05
cg06276860	16	34741304	0.507781	0.064403	3.16e-15	+++	0.376951	0.12683	0.00295776	0.597611	0.0865594	5.05404e-12	0.422963	0.148311	0.00434644
cg09231529	20	53085941	-0.279353	0.0354351	3.183e-15	---	-0.221601	0.0697728	0.00149305	-0.300398	0.0471355	1.85271e-10	-0.29632	0.0842465	0.000435964
cg13558491	1	147013001	-0.144712	0.0183567	3.188e-15	---	-0.135006	0.0347554	0.000102555	-0.153448	0.0252119	1.15524e-09	-0.134633	0.0420123	0.00135244	BCL9	TSS1500
cg18288989	11	15256629	-0.267034	0.0338776	3.214e-15	---	-0.26835	0.0594746	6.42165e-06	-0.257557	0.0500899	2.71984e-07	-0.284953	0.0725401	8.55775e-05	INSC	Body
cg21762662	8	143240688	-0.251395	0.0318963	3.231e-15	---	-0.207954	0.0572637	0.000281757	-0.266339	0.0470206	1.47618e-08	-0.280146	0.0665677	2.57142e-05
cg26644914	1	152197889	-0.397678	0.0504596	3.245e-15	---	-0.338932	0.0925365	0.000249585	-0.421264	0.0710513	3.04749e-09	-0.425776	0.113317	0.000171687	HRNR	TSS1500
cg01956472	6	33968002	-0.248833	0.0315765	3.265e-15	---	-0.231631	0.0617991	0.000178159	-0.265748	0.0445662	2.47665e-09	-0.231947	0.0648739	0.000349759	MIR1275	TSS200
cg11632984	17	32203197	-0.304124	0.0385943	3.273e-15	---	-0.258671	0.0888707	0.0036069	-0.310175	0.0526746	3.89705e-09	-0.323515	0.0736544	1.12135e-05	ASIC2	Body
cg06100560	1	14769293	-0.402088	0.0510376	3.319e-15	---	-0.314226	0.104859	0.00272952	-0.388689	0.0683551	1.29811e-08	-0.53966	0.112558	1.63067e-06
cg25990402	6	41302256	-0.213335	0.027081	3.336e-15	---	-0.155033	0.0463298	0.000819032	-0.2431	0.0390036	4.58345e-10	-0.243042	0.0623278	9.64258e-05	NCR2	TSS1500
cg08158233	8	37351056	-0.206537	0.026219	3.343e-15	---	-0.152572	0.0521538	0.00343979	-0.218941	0.0365867	2.17488e-09	-0.237635	0.0542341	1.17778e-05
cg26174583	6	1392624	-0.236987	0.0300871	3.361e-15	---	-0.2211	0.05092	1.4112e-05	-0.237317	0.0431559	3.81834e-08	-0.269664	0.0741082	0.000273929	FOXF2	Body
cg22376389	17	10741601	-0.37214	0.0472539	3.399e-15	---	-0.326882	0.111639	0.00341129	-0.35197	0.0641346	4.06527e-08	-0.4407	0.0896262	8.78421e-07	PIRT	TSS200
cg14501323	2	31279457	-0.310934	0.0394824	3.4e-15	---	-0.229062	0.0686628	0.000849781	-0.369672	0.0496923	1.01283e-13	-0.297608	0.0659272	6.35599e-06	GALNT14	Body
cg10884112	2	144769404	0.30602	0.0388604	3.412e-15	+++	0.211226	0.0822032	0.0101827	0.337826	0.0506611	2.5869e-11	0.319147	0.089594	0.000367833	GTDC1	Body
cg11467028	11	13892280	-0.220495	0.0280013	3.422e-15	---	-0.204765	0.0260756	4.0699e-15	-0.262579	0.0181136	1.28057e-47	-0.186912	0.026441	1.56016e-12
cg24304714	1	152779374	-0.321242	0.0407996	3.444e-15	---	-0.232416	0.061237	0.000147435	-0.358006	0.0397365	2.06994e-19	-0.353242	0.0633755	2.49258e-08	LCE1C	TSS1500
cg10705379	10	99080932	-0.358364	0.0455166	3.455e-15	---	-0.276036	0.0965925	0.00426672	-0.352677	0.0609398	7.15222e-09	-0.455847	0.097026	2.62474e-06	FRAT1	1stExon
cg03453403	10	71664144	-0.381251	0.0484239	3.457e-15	---	-0.299758	0.0626646	1.72237e-06	-0.449857	0.0527097	1.40628e-17	-0.379619	0.0839153	6.07285e-06	COL13A1	Body
cg21239224	3	51997689	-0.23211	0.0294865	3.498e-15	---	-0.187177	0.0620211	0.00254488	-0.253116	0.0417934	1.39233e-09	-0.231023	0.0561069	3.82907e-05	PCBP4	5'UTR
cg18062245	5	135587450	-0.249473	0.0316988	3.543e-15	---	-0.165586	0.0684448	0.015552	-0.288149	0.0431639	2.46039e-11	-0.237833	0.0638859	0.00019705	TRPC7	Body
cg26025960	10	132889402	-0.385755	0.0490162	3.548e-15	---	-0.246966	0.104404	0.0180063	-0.427942	0.0729479	4.45338e-09	-0.420941	0.0855744	8.69856e-07
cg00679662	2	121538992	-0.335859	0.0426763	3.549e-15	---	-0.27045	0.0793775	0.000656491	-0.370609	0.0593645	4.29425e-10	-0.340742	0.0968542	0.000434665
cg06786429	8	20034730	-0.257451	0.0327144	3.556e-15	---	-0.182478	0.0698412	0.00898168	-0.285535	0.045089	2.40919e-10	-0.264004	0.0648899	4.73184e-05	SLC18A1	Body
cg24648543	12	7456482	-0.248351	0.0315585	3.559e-15	---	-0.200736	0.0581636	0.000558051	-0.273812	0.0440054	4.9015e-10	-0.253177	0.072153	0.000449983	ACSM4	TSS1500
cg06717747	8	23626859	-0.302876	0.0384966	3.615e-15	---	-0.211665	0.0689483	0.00214123	-0.343458	0.0555099	6.11958e-10	-0.334306	0.0693748	1.44398e-06
cg10373944	11	112353785	-0.292712	0.037208	3.635e-15	---	-0.218315	0.0715179	0.00226878	-0.330288	0.0513778	1.28775e-10	-0.294811	0.0822071	0.000335529	LOC101928823	TSS1500
cg27408683	9	138903920	-0.419124	0.0532774	3.638e-15	---	-0.311222	0.0983808	0.00155915	-0.438174	0.074876	4.85712e-09	-0.528877	0.119001	8.81699e-06	NACC2	Body
cg04841280	15	80761195	-0.28852	0.0366827	3.683e-15	---	-0.223308	0.0657094	0.000677748	-0.339815	0.0532511	1.75517e-10	-0.269727	0.07933	0.000673688	ARNT2	Body
cg19937039	14	94759767	-0.309947	0.0394077	3.687e-15	---	-0.233602	0.0519658	6.94737e-06	-0.36362	0.0447242	4.28301e-16	-0.324191	0.054048	1.99512e-09	SERPINA10	TSS1500
cg00181517	4	6570681	-0.142055	0.0180622	3.699e-15	---	-0.114169	0.0429783	0.00789717	-0.145162	0.0250395	6.73802e-09	-0.152972	0.0328117	3.12982e-06
cg20772532	10	125157213	-0.217182	0.0276168	3.717e-15	---	-0.14494	0.0565714	0.0104052	-0.231456	0.038443	1.73602e-09	-0.257287	0.0557251	3.89191e-06
cg04899656	15	62718755	-0.341353	0.0434098	3.736e-15	---	-0.375296	0.0799031	2.64155e-06	-0.327003	0.0612454	9.33442e-08	-0.327478	0.0964736	0.000687571
cg01523027	19	12508210	0.206484	0.0262615	3.762e-15	+++	0.197548	0.0484379	4.53496e-05	0.230851	0.0390007	3.23597e-09	0.173148	0.0522481	0.000919836	ZNF799	Body
cg00038997	6	33840211	-0.299814	0.038134	3.777e-15	---	-0.207524	0.0795599	0.00909662	-0.331262	0.0533057	5.15292e-10	-0.319577	0.0750058	2.03792e-05
cg04305808	7	99614209	-0.253794	0.0322841	3.803e-15	---	-0.200759	0.068901	0.00357129	-0.282932	0.0439177	1.17663e-10	-0.236708	0.0658892	0.0003275	ZKSCAN1	5'UTR
cg22403753	2	145114360	0.354305	0.0450729	3.82e-15	+++	0.287867	0.0917118	0.00169629	0.366701	0.0619229	3.18229e-09	0.395763	0.0942618	2.68627e-05
cg25978011	1	152855420	-0.385811	0.049082	3.825e-15	---	-0.300645	0.070149	1.82073e-05	-0.450396	0.0400049	2.10252e-29	-0.37058	0.0618704	2.10345e-09	SMCP	5'UTR
cg23798109	17	76428357	-0.182986	0.0232807	3.841e-15	---	-0.203254	0.047402	1.80387e-05	-0.194782	0.0325189	2.10064e-09	-0.138582	0.046914	0.00313723	DNAH17	Body
cg08010340	10	44385685	-0.378871	0.0482042	3.85e-15	---	-0.280729	0.0801818	0.000463245	-0.397078	0.0581532	8.60271e-12	-0.475796	0.0985076	1.36507e-06	LINC00840	Body
cg07817856	1	2501937	-0.429427	0.0546433	3.88e-15	---	-0.369969	0.106511	0.000513664	-0.420337	0.0753596	2.43642e-08	-0.526232	0.118951	9.69077e-06
cg15683080	1	111163541	-0.232168	0.0295485	3.929e-15	---	-0.216279	0.0509191	2.16167e-05	-0.257113	0.0431685	2.5844e-09	-0.199626	0.0669628	0.00287162	KCNA2	5'UTR
cg17858412	22	23057378	-0.223834	0.0284878	3.929e-15	---	-0.212971	0.0551816	0.000113643	-0.244132	0.0389157	3.53372e-10	-0.183439	0.0640868	0.00420504
cg05200321	10	50085697	-0.265471	0.0337904	3.954e-15	---	-0.286086	0.0575279	6.59239e-07	-0.248658	0.0471781	1.3596e-07	-0.27612	0.0896695	0.00207485	WDFY4	Body
cg16489360	7	129845574	0.163237	0.0207778	3.956e-15	+++	0.169796	0.0402573	2.46737e-05	0.161485	0.0294122	4.00966e-08	0.159517	0.0429013	0.000200627	TMEM209	TSS1500
cg18654956	9	68377657	0.461568	0.0587518	3.959e-15	+++	0.39272	0.125654	0.00177554	0.508862	0.0780196	6.92702e-11	0.40666	0.126911	0.00135396
cg08657492	7	27170832	0.458009	0.058329	4.089e-15	+++	0.435737	0.111319	9.06698e-05	0.432212	0.0772678	2.22291e-08	0.591802	0.147879	6.28241e-05	HOXA4	TSS1500
cg00416882	18	44495671	-0.507629	0.0646485	4.09e-15	---	-0.442392	0.135084	0.00105679	-0.614084	0.09525	1.14032e-10	-0.397738	0.116057	0.000610108	PIAS2	Body
cg01718580	6	150242469	-0.254633	0.032429	4.094e-15	---	-0.222663	0.0715574	0.00186036	-0.27835	0.0483768	8.72659e-09	-0.242784	0.0551899	1.08719e-05	RAET1G	Body
cg09584785	1	162333354	-0.314031	0.040004	4.16e-15	---	-0.25226	0.0938449	0.00718714	-0.342568	0.0524876	6.72602e-11	-0.291487	0.0821038	0.000384908	NOS1AP	Body
cg06573397	1	204971833	-0.266733	0.0339797	4.168e-15	---	-0.175505	0.0690368	0.011016	-0.298253	0.0483283	6.76931e-10	-0.291483	0.0662095	1.0704e-05	NFASC	Body
cg06706156	1	230183251	-0.138617	0.0176656	4.272e-15	---	-0.0942841	0.0367288	0.0102573	-0.14298	0.024912	9.50154e-09	-0.168946	0.0342644	8.19562e-07
cg15112726	14	95528138	-0.14011	0.0178602	4.335e-15	---	-0.117435	0.0291217	5.51747e-05	-0.16522	0.0268233	7.29364e-10	-0.125687	0.0420366	0.00279027
cg03441844	1	161368947	0.297416	0.0379133	4.342e-15	+++	0.320857	0.0705151	5.35969e-06	0.2851	0.0550328	2.21226e-07	0.293476	0.0779928	0.000167978
cg13202534	11	111170911	-0.224493	0.0286205	4.371e-15	---	-0.195915	0.0537726	0.000269065	-0.252872	0.0397027	1.90097e-10	-0.190741	0.0644734	0.00309193	COLCA1	5'UTR
cg13782495	14	95513543	-0.230713	0.0294142	4.378e-15	---	-0.217258	0.0602538	0.000311305	-0.240592	0.0404495	2.71509e-09	-0.222052	0.0609504	0.000269308
cg21908207	6	168113168	-0.331484	0.042266	4.406e-15	---	-0.26036	0.0919352	0.00462592	-0.342688	0.0561035	1.00795e-09	-0.370718	0.0898886	3.72042e-05
cg12741427	12	2469214	-0.136776	0.0174409	4.425e-15	---	-0.0986679	0.0334763	0.00320465	-0.154296	0.0256249	1.72983e-09	-0.145173	0.0338599	1.80727e-05	CACNA1C	Body
cg19246656	11	45690959	-0.192685	0.0245775	4.509e-15	---	-0.153083	0.0450672	0.000681835	-0.20392	0.0358752	1.31457e-08	-0.220573	0.0508893	1.46179e-05
cg01832712	3	4910674	0.169343	0.0216014	4.525e-15	+++	0.153258	0.0413124	0.000207484	0.166152	0.0303495	4.38399e-08	0.196682	0.0460545	1.94914e-05
cg26999577	12	2340831	-0.273556	0.0349012	4.578e-15	---	-0.290736	0.0917185	0.00152508	-0.275855	0.0463118	2.5774e-09	-0.260351	0.0651176	6.38345e-05	CACNA1C	Body
cg09791633	15	80761261	-0.227857	0.0290714	4.583e-15	---	-0.168285	0.0527454	0.00142019	-0.255414	0.0397374	1.29687e-10	-0.248652	0.0724524	0.000599291	ARNT2	Body
cg04618679	8	87057097	-0.299717	0.0382408	4.592e-15	---	-0.323375	0.0758816	2.02994e-05	-0.326311	0.0515848	2.52046e-10	-0.19475	0.0862718	0.0239829
cg10918385	17	39405839	-0.270726	0.0345485	4.646e-15	---	-0.290742	0.0752974	0.000112806	-0.284569	0.0481924	3.52977e-09	-0.229617	0.0658153	0.000485187	KRTAP9-4	TSS200
cg01600363	2	239468705	-0.263924	0.0336883	4.715e-15	---	-0.186282	0.0650423	0.00418319	-0.285273	0.0460952	6.06306e-10	-0.311623	0.0757848	3.92335e-05
cg27261916	11	82782540	-0.212382	0.0271098	4.72e-15	---	-0.155135	0.0519104	0.00280331	-0.220065	0.0394078	2.34638e-08	-0.259535	0.0537891	1.39972e-06	RAB30-AS1	TSS1500
cg06346081	1	42921584	0.246428	0.0314568	4.731e-15	+++	0.209548	0.0520448	5.66637e-05	0.302667	0.0441431	7.05663e-12	0.199261	0.0590462	0.000739078	PPCS	TSS1500
cg07252680	14	94857224	-0.189482	0.024188	4.736e-15	---	-0.124795	0.0503833	0.0132522	-0.220608	0.033857	7.22621e-11	-0.188837	0.0418921	6.55343e-06	SERPINA1	TSS200
cg07451297	17	7486874	0.191163	0.0244071	4.792e-15	+++	0.178651	0.0421484	2.24909e-05	0.201533	0.035531	1.41112e-08	0.187544	0.0555844	0.000740757	MPDU1	TSS200
cg24362923	10	103985861	-0.212301	0.0271067	4.799e-15	---	-0.197811	0.0472035	2.78218e-05	-0.212637	0.0371622	1.05352e-08	-0.245587	0.0729189	0.000757316	ELOVL3	TSS1500
cg10485047	12	52636834	0.136224	0.0173936	4.808e-15	+++	0.109756	0.0292088	0.000171537	0.159937	0.0244534	6.13298e-11	0.117497	0.0465788	0.0116507	KRT7	Body
cg09453545	17	72447031	-0.191112	0.0244027	4.818e-15	---	-0.170436	0.0464814	0.000245633	-0.231235	0.0367899	3.27263e-10	-0.149081	0.045758	0.00112193
cg18625793	11	17625664	-0.252734	0.0322772	4.874e-15	---	-0.281658	0.0686066	4.03621e-05	-0.268027	0.0441039	1.22321e-09	-0.192698	0.0654688	0.00324669	OTOG	Body
cg02530834	3	14595849	-0.290874	0.0371497	4.887e-15	---	-0.257781	0.0700432	0.000232941	-0.350536	0.0503662	3.40907e-12	-0.221355	0.0675885	0.00105648
cg01264780	15	31654442	0.155458	0.0198598	4.967e-15	+++	0.122374	0.0364855	0.00079636	0.163777	0.0278942	4.32235e-09	0.183836	0.044766	4.01533e-05	KLF13	Body
cg04606861	12	132905735	-0.305735	0.039066	5.032e-15	---	-0.299983	0.0703318	1.99671e-05	-0.339819	0.0568909	2.32673e-09	-0.240729	0.0833008	0.00385393	GALNT9	1stExon
cg17896197	1	38708240	-0.287204	0.0367013	5.059e-15	---	-0.242782	0.0758872	0.00137787	-0.34111	0.0518537	4.75778e-11	-0.224538	0.0712762	0.00163126
cg03754926	16	17195865	-0.255794	0.0326924	5.106e-15	---	-0.164071	0.0787344	0.0371732	-0.293418	0.0415343	1.61239e-12	-0.220003	0.0715292	0.00210001
cg24447152	1	9391804	-0.188103	0.0240411	5.108e-15	---	-0.167244	0.0521054	0.0013286	-0.229638	0.0362293	2.32055e-10	-0.148165	0.0408252	0.000284233	SPSB1	5'UTR
cg16572050	2	129383051	-0.22966	0.0293528	5.112e-15	---	-0.168407	0.0524965	0.00133678	-0.247465	0.0418812	3.44777e-09	-0.282702	0.0662739	1.99317e-05
cg08051499	9	125330389	-0.197384	0.0252312	5.156e-15	---	-0.191986	0.0447812	1.80928e-05	-0.183974	0.0368449	5.939e-07	-0.234849	0.0545927	1.69384e-05	OR1L8	1stExon
cg00946160	20	10154032	-0.350379	0.0447971	5.221e-15	---	-0.251624	0.0831985	0.00249143	-0.415763	0.0632987	5.09e-11	-0.336324	0.090271	0.000194757	SNAP25-AS1	Body
cg08820401	2	144501227	0.507178	0.0648456	5.227e-15	+++	0.332541	0.137572	0.01564	0.562202	0.0922387	1.09383e-09	0.5481	0.121769	6.75892e-06	ARHGAP15	Body
cg16498634	16	85935828	-0.320158	0.0409346	5.232e-15	---	-0.23434	0.0840373	0.00529498	-0.374717	0.0611743	9.04603e-10	-0.307244	0.0729375	2.52636e-05	IRF8	5'UTR
cg01905396	6	168649177	-0.310673	0.0397227	5.239e-15	---	-0.269952	0.076093	0.000388679	-0.366764	0.0569002	1.15032e-10	-0.243044	0.0810627	0.00271563	LOC101929420	Body
cg00059874	9	69146590	-0.112477	0.0143825	5.265e-15	---	-0.0796189	0.0279483	0.00438858	-0.120412	0.0205227	4.43086e-09	-0.132163	0.0291136	5.63707e-06	PGM5P2	Body
cg01314530	3	193041997	-0.271234	0.0346857	5.293e-15	---	-0.198673	0.0771478	0.0100175	-0.277944	0.0489496	1.3615e-08	-0.309436	0.0637811	1.22511e-06	ATP13A5	Body
cg08906898	20	34319899	-0.594613	0.0760419	5.302e-15	---	-0.436829	0.0724153	1.61674e-09	-0.686406	0.0443841	5.96567e-54	-0.635065	0.0484885	3.41508e-39	RBM39	Body
cg05143731	11	44059351	-0.198231	0.0253514	5.311e-15	---	-0.128211	0.0548223	0.0193532	-0.226556	0.0350167	9.80492e-11	-0.198715	0.0495269	6.01391e-05
cg12117960	20	46820256	-0.295275	0.0377637	5.324e-15	---	-0.223938	0.0884419	0.0113404	-0.340969	0.0514632	3.46106e-11	-0.253735	0.0714667	0.000384649
cg02687070	7	131978119	-0.306459	0.0391958	5.339e-15	---	-0.377145	0.0775119	1.14089e-06	-0.304443	0.0549853	3.08031e-08	-0.234257	0.080658	0.00368048	PLXNA4	Body
cg11478514	3	51259748	-0.292527	0.0374148	5.347e-15	---	-0.200861	0.0771941	0.00926738	-0.300189	0.0560467	8.50586e-08	-0.349248	0.0661988	1.32218e-07	DOCK3	Body
cg15883463	11	115832173	-0.213929	0.0273662	5.398e-15	---	-0.168358	0.0476204	0.000407138	-0.237302	0.0405506	4.85672e-09	-0.234483	0.0591148	7.29156e-05
cg00052932	2	190539778	0.239354	0.0306197	5.41e-15	+++	0.280223	0.0564693	6.9626e-07	0.254107	0.0432616	4.26081e-09	0.15532	0.0639984	0.0152266	ANKAR	TSS1500
cg06469169	14	77030855	-0.209047	0.0267429	5.413e-15	---	-0.172526	0.0448997	0.000121803	-0.240093	0.0409738	4.63825e-09	-0.207821	0.0571137	0.000273997
cg07989639	20	23732257	-0.293452	0.0375405	5.413e-15	---	-0.245095	0.0669488	0.000251301	-0.354331	0.056399	3.33e-10	-0.244926	0.0762298	0.00131357	CST1	TSS1500
cg11399640	15	73285234	-0.291442	0.0372904	5.476e-15	---	-0.218916	0.0677458	0.00123173	-0.328023	0.0509495	1.20893e-10	-0.306188	0.092845	0.000974328
cg09914736	1	7508544	-0.69386	0.0888144	5.608e-15	---	-0.532827	0.0768921	4.22208e-12	-0.796586	0.0522096	1.4686e-52	-0.735287	0.068931	1.45239e-26	CAMTA1	Body
cg17654257	1	13930520	-0.207348	0.0265419	5.625e-15	---	-0.168374	0.0435911	0.000112202	-0.231836	0.0401551	7.76351e-09	-0.226846	0.060517	0.000177916	PDPN	Body
cg27195146	2	145112798	0.232831	0.0298041	5.627e-15	+++	0.177631	0.0535187	0.000903257	0.267521	0.0429376	4.65058e-10	0.234775	0.0653397	0.000326705
cg17725472	1	203198757	-0.273852	0.0350595	5.671e-15	---	-0.244709	0.0767833	0.00143753	-0.318654	0.0499343	1.75398e-10	-0.220227	0.0641646	0.000598673	CHIT1	1stExon
cg07265588	4	6574480	-0.16559	0.0212013	5.701e-15	---	-0.115701	0.0558086	0.0381562	-0.191757	0.0292993	5.95872e-11	-0.146012	0.0367913	7.22844e-05
cg14036079	9	128995749	-0.26848	0.0343796	5.752e-15	---	-0.188207	0.0644999	0.00352351	-0.311527	0.0400838	7.73135e-15	-0.259435	0.0623192	3.1409e-05
cg23648239	14	52701606	-0.256564	0.0328553	5.769e-15	---	-0.189586	0.0596082	0.00147004	-0.293419	0.0495417	3.16774e-09	-0.27271	0.0648883	2.63684e-05
cg08461760	7	25703644	-0.336006	0.0430328	5.804e-15	---	-0.326656	0.0808987	5.39447e-05	-0.343006	0.0557772	7.7691e-10	-0.323522	0.123297	0.00869257
cg03748042	10	131505789	-0.272615	0.0349196	5.86e-15	---	-0.207136	0.0690233	0.0026913	-0.298159	0.0464219	1.33786e-10	-0.28555	0.0827172	0.00055619	MGMT	Body
cg12838061	5	172657273	-0.286542	0.0367047	5.871e-15	---	-0.302091	0.0692958	1.30396e-05	-0.278091	0.0538059	2.36088e-07	-0.284852	0.0728172	9.15796e-05
cg27459121	16	1757247	-0.182443	0.0233712	5.889e-15	---	-0.13406	0.0461671	0.00368659	-0.20652	0.0337211	9.10452e-10	-0.185606	0.0455396	4.58734e-05	MAPK8IP3	Body
cg02166513	16	21206091	-0.23189	0.0297098	5.943e-15	---	-0.192269	0.0530583	0.000290379	-0.281468	0.0450331	4.09807e-10	-0.195441	0.0592761	0.000976753
cg03005062	1	38680057	-0.305078	0.039088	5.954e-15	---	-0.226098	0.0695359	0.00114787	-0.355146	0.0569884	4.60822e-10	-0.311644	0.0845821	0.000229142
cg08993468	4	7113817	-0.436456	0.0559331	6.037e-15	---	-0.337522	0.07251	3.24241e-06	-0.515256	0.052564	1.09898e-22	-0.431484	0.0733563	4.05261e-09
cg06415891	1	2467096	-0.368663	0.0472463	6.045e-15	---	-0.314738	0.081772	0.000118613	-0.399416	0.070855	1.72952e-08	-0.388198	0.100378	0.000110018
cg17011585	20	44943004	-0.201452	0.0258199	6.083e-15	---	-0.15735	0.059187	0.00784859	-0.23926	0.0359519	2.83272e-11	-0.163659	0.0476261	0.000589648
cg18146583	6	168562014	-0.261981	0.0335799	6.106e-15	---	-0.307116	0.0673502	5.11588e-06	-0.244969	0.0475684	2.60724e-07	-0.251146	0.0667499	0.00016823
cg16940606	10	80722788	-0.49202	0.0630679	6.121e-15	---	-0.392805	0.0599972	5.86796e-11	-0.577735	0.0430359	4.34614e-41	-0.491617	0.0613655	1.135e-15	ZMIZ1-AS1	Body
cg10627703	19	2275741	-0.313044	0.0401425	6.274e-15	---	-0.374979	0.0816622	4.39371e-06	-0.291847	0.0534869	4.85816e-08	-0.297529	0.0908832	0.00106129	C19orf35	Body
cg02708687	10	125947612	-0.283256	0.0363236	6.284e-15	---	-0.193238	0.0699358	0.00572596	-0.319557	0.0514797	5.38557e-10	-0.30998	0.0753511	3.89191e-05
cg26919065	6	168076949	-0.273349	0.0350548	6.302e-15	---	-0.194446	0.0582843	0.000849444	-0.315563	0.0357296	1.02839e-18	-0.276774	0.0513539	7.06397e-08	LOC401286	Body
cg06570182	2	15952793	-0.174974	0.0224426	6.363e-15	---	-0.191744	0.0296314	9.73783e-11	-0.193052	0.0288526	2.21714e-11	-0.109083	0.0445882	0.0144273
cg02423065	3	186193874	-0.232332	0.0298023	6.401e-15	---	-0.161899	0.0561565	0.00393918	-0.246008	0.0443496	2.90589e-08	-0.276639	0.0533296	2.13307e-07	LOC253573	Body
cg01527785	12	53205566	-0.28523	0.0365938	6.466e-15	---	-0.248528	0.0473677	1.54783e-07	-0.351191	0.0433685	5.59421e-16	-0.23814	0.0583949	4.54078e-05	KRT4	Body
cg00257563	14	99670241	-0.383205	0.0491647	6.476e-15	---	-0.332426	0.124265	0.00746979	-0.423358	0.070538	1.95083e-09	-0.350889	0.0822085	1.96986e-05	BCL11B	Body
cg24474723	11	110584694	-0.312621	0.0401121	6.508e-15	---	-0.279664	0.0839701	0.00086685	-0.354651	0.0544174	7.16191e-11	-0.245584	0.0839201	0.00342906	ARHGAP20	TSS1500
cg19079253	1	232285416	-0.274934	0.0352827	6.579e-15	---	-0.249879	0.0660376	0.000154395	-0.313683	0.0528756	2.98385e-09	-0.237422	0.067992	0.000479571
cg03850287	1	61212323	-0.259295	0.0332782	6.61e-15	---	-0.249972	0.0674181	0.00020908	-0.306861	0.0482492	2.01853e-10	-0.18676	0.0628181	0.00294882	LOC101926964	Body
cg02824980	19	15783725	-0.175184	0.0224875	6.686e-15	---	-0.112533	0.0458864	0.0141892	-0.19549	0.0306037	1.68312e-10	-0.190362	0.0395034	1.4437e-06	CYP4F12	TSS200
cg22019247	1	181378760	-0.374165	0.0480351	6.732e-15	---	-0.286188	0.0601736	1.97429e-06	-0.436269	0.0435202	1.18945e-23	-0.381824	0.0627002	1.1314e-09
cg14903490	3	82137061	-0.172343	0.022127	6.763e-15	---	-0.185809	0.0456703	4.73183e-05	-0.177544	0.0301512	3.89835e-09	-0.146046	0.046472	0.00167417
cg01965205	17	20137	-0.271157	0.0348148	6.778e-15	---	-0.281857	0.0623411	6.14892e-06	-0.28405	0.049136	7.43031e-09	-0.218444	0.0807032	0.00679446	DOC2B	Body
cg00501774	9	125132660	-0.159568	0.0204913	6.856e-15	---	-0.165963	0.0397033	2.91427e-05	-0.144621	0.0293631	8.425e-07	-0.182178	0.0412621	1.00946e-05	PTGS1	TSS1500
cg27406823	2	236164597	-0.375171	0.0481789	6.859e-15	---	-0.280099	0.0753276	0.00020048	-0.44361	0.0501338	8.86811e-19	-0.364181	0.0671238	5.77891e-08
cg01262036	14	105513535	-0.267192	0.034319	6.941e-15	---	-0.214879	0.0693403	0.00194243	-0.282371	0.0451501	3.99932e-10	-0.290008	0.0815098	0.000373764
cg01621835	6	150468008	-0.330168	0.0424088	6.951e-15	---	-0.317602	0.0984524	0.00125559	-0.322039	0.0548933	4.44717e-09	-0.363182	0.0909151	6.47651e-05	PPP1R14C	Body
cg16219031	5	50265407	0.774557	0.0994926	6.967e-15	+++	0.570978	0.208827	0.00625286	0.817527	0.128446	1.9561e-10	0.89263	0.239187	0.000190016	LOC100287592	Body
cg26270038	14	23878796	-0.208773	0.026819	6.998e-15	---	-0.167591	0.0556634	0.00260565	-0.243494	0.0376182	9.62308e-11	-0.17762	0.0526368	0.000739657	MYH6	TSS1500
cg11398922	1	6132796	-0.312752	0.0401776	7.012e-15	---	-0.217841	0.0867177	0.0120025	-0.351896	0.0544424	1.02216e-10	-0.308828	0.081889	0.000162399	KCNAB2	ExonBnd
cg06227991	19	30798771	-0.315185	0.0404926	7.04e-15	---	-0.28384	0.0823938	0.000571224	-0.320051	0.0557162	9.22983e-09	-0.336897	0.0843804	6.53524e-05
cg17404787	1	3340625	-0.228671	0.0293865	7.167e-15	---	-0.23076	0.0556044	3.32439e-05	-0.201826	0.0429375	2.59581e-06	-0.2762	0.0585057	2.34796e-06	PRDM16	Body
cg19552546	16	73561420	-0.355357	0.0456753	7.248e-15	---	-0.355106	0.0968294	0.000245085	-0.368547	0.0592778	5.05823e-10	-0.313049	0.106546	0.00330168
cg16794139	1	111174123	-0.247355	0.0317963	7.289e-15	---	-0.260688	0.0618334	2.48697e-05	-0.235127	0.0427434	3.77859e-08	-0.265141	0.0744898	0.000371674	KCNA2	TSS200
cg21144338	3	51994712	-0.261367	0.0335987	7.305e-15	---	-0.187206	0.0518449	0.000305155	-0.301712	0.038372	3.75582e-15	-0.276075	0.0482797	1.07629e-08	PCBP4	Body
cg11285693	2	47570607	0.223179	0.0286907	7.322e-15	+++	0.192427	0.0588895	0.00108463	0.235881	0.0371103	2.06793e-10	0.221404	0.0706478	0.00172488	LOC101927043	Body
cg12048425	2	230785050	-0.200373	0.0257621	7.379e-15	---	-0.162086	0.0451128	0.000326997	-0.224846	0.0388994	7.46212e-09	-0.207817	0.0531111	9.1208e-05	TRIP12	5'UTR
cg09807524	11	17569556	-0.229305	0.0294822	7.383e-15	---	-0.146936	0.0594545	0.0134585	-0.254559	0.0355912	8.5322e-13	-0.248233	0.0524692	2.23387e-06
cg02467236	10	124610835	-0.260441	0.0334872	7.408e-15	---	-0.259531	0.0704432	0.000229365	-0.250481	0.0444356	1.73101e-08	-0.288887	0.0737662	8.99377e-05	FAM24B-CUZD1	Body
cg07790294	19	928287	-0.15977	0.0205439	7.427e-15	---	-0.116149	0.0375403	0.00197491	-0.18686	0.0324117	8.15685e-09	-0.167068	0.0375856	8.78972e-06	ARID3A	5'UTR
cg16732364	2	10358812	-0.188792	0.0242771	7.455e-15	---	-0.132718	0.0482046	0.00590113	-0.215139	0.033272	1.00601e-10	-0.189706	0.0524844	0.000300904
cg11877726	14	99637027	-0.369593	0.047527	7.457e-15	---	-0.289104	0.118098	0.0143653	-0.398398	0.0638462	4.37648e-10	-0.359285	0.0891963	5.6247e-05	BCL11B	3'UTR
cg00122854	2	218898491	-0.179423	0.0230741	7.487e-15	---	-0.141124	0.043689	0.00123705	-0.211651	0.0310096	8.77129e-12	-0.136644	0.0563979	0.0153994
cg17125523	15	88585573	-0.261466	0.0336373	7.66e-15	---	-0.243292	0.0732692	0.000898507	-0.245621	0.046096	9.90484e-08	-0.309249	0.0663858	3.18736e-06	NTRK3	Body
cg17570981	1	114835072	-0.20089	0.0258518	7.797e-15	---	-0.182327	0.0615887	0.0030724	-0.22776	0.0343109	3.17706e-11	-0.1541	0.0510828	0.00255565
cg23367256	11	45075559	-0.458377	0.0589868	7.797e-15	---	-0.36675	0.0866302	2.30068e-05	-0.540274	0.0521564	3.82006e-25	-0.420663	0.082939	3.93742e-07
cg04222159	1	204981786	-0.230221	0.0296284	7.83e-15	---	-0.189092	0.0566569	0.000845387	-0.275394	0.0479086	9.01271e-09	-0.212698	0.050511	2.54331e-05	NFASC	Body
cg12950817	12	2206903	-0.49325	0.0634823	7.856e-15	---	-0.377169	0.121137	0.00184832	-0.581922	0.0548542	2.72009e-26	-0.449917	0.0672777	2.27073e-11	CACNA1C	Body
cg15618041	5	159350194	-0.418427	0.0538527	7.858e-15	---	-0.354999	0.0990272	0.00033725	-0.510741	0.070062	3.10317e-13	-0.34365	0.0850482	5.33031e-05	ADRA1B	Body
cg06633015	2	11654083	-0.305672	0.0393445	7.904e-15	---	-0.294084	0.085757	0.000605203	-0.288615	0.050054	8.11419e-09	-0.381282	0.0949653	5.94549e-05
cg23128495	12	106254483	-0.230609	0.0296833	7.913e-15	---	-0.218944	0.0590604	0.000209633	-0.251084	0.0408087	7.61669e-10	-0.194484	0.0635277	0.00220298
cg04549679	1	3524425	-0.30911	0.0397884	7.92e-15	---	-0.242604	0.0563802	1.685e-05	-0.375536	0.049919	5.35723e-14	-0.295224	0.0654941	6.55531e-06	MEGF6	Body
cg00551972	2	121436650	-0.15021	0.0193362	7.953e-15	---	-0.121791	0.0381178	0.00139778	-0.169082	0.028907	4.94037e-09	-0.146378	0.0355868	3.90084e-05
cg22627940	8	49390241	-0.301821	0.0388539	7.968e-15	---	-0.245811	0.105273	0.0195442	-0.364619	0.0564994	1.09301e-10	-0.245361	0.0621469	7.87823e-05
cg22993934	1	229292874	0.108633	0.0139849	7.979e-15	+++	0.080394	0.0239501	0.000788709	0.115668	0.0196476	3.93011e-09	0.136632	0.0301233	5.73934e-06
cg02787646	1	245516896	-0.103016	0.0132661	8.141e-15	---	-0.0871508	0.0224329	0.00010235	-0.102065	0.0194677	1.58177e-07	-0.135233	0.0307661	1.10513e-05	KIF26B	Body
cg25560151	22	44746078	-0.216855	0.027926	8.141e-15	---	-0.181546	0.0562016	0.0012368	-0.220865	0.040474	4.84336e-08	-0.241433	0.0530564	5.35185e-06
cg05601827	21	39871405	-0.193155	0.024884	8.347e-15	---	-0.151585	0.0464918	0.00111225	-0.213773	0.0346082	6.53455e-10	-0.19951	0.0561313	0.000378925	ERG	TSS1500
cg18725681	20	42940213	-0.170772	0.0220018	8.377e-15	---	-0.133219	0.0479997	0.00551321	-0.17825	0.0281672	2.47928e-10	-0.189285	0.0518937	0.000264751	FITM2	TSS1500
cg16918684	12	52056579	-0.292233	0.0376612	8.524e-15	---	-0.235188	0.0952536	0.0135464	-0.314189	0.0510169	7.34241e-10	-0.282033	0.0689064	4.25861e-05	SCN8A	5'UTR
cg07635303	11	17538714	-0.300955	0.038789	8.577e-15	---	-0.227954	0.0722229	0.00159811	-0.320069	0.0532696	1.87274e-09	-0.361189	0.0910913	7.33569e-05	USH1C	Body
cg11910667	20	61812321	-0.262693	0.0338587	8.594e-15	---	-0.193043	0.0640784	0.00259009	-0.315278	0.0474209	2.96089e-11	-0.238146	0.0656564	0.000286555
cg09671951	10	104556332	-0.205114	0.0264438	8.724e-15	---	-0.164971	0.0497376	0.000910448	-0.24795	0.0397502	4.44043e-10	-0.177416	0.0504468	0.000436618	C10orf26	Body
cg12194267	9	98473994	-0.348037	0.0448723	8.754e-15	---	-0.269221	0.0755175	0.000363832	-0.414864	0.0554745	7.51955e-14	-0.306193	0.0908531	0.00075113
cg21855211	2	242805838	-0.251014	0.0323664	8.806e-15	---	-0.233587	0.0514362	5.5912e-06	-0.246493	0.0637134	0.00010938	-0.274332	0.0550262	6.18064e-07
cg18484769	1	9411375	-0.290772	0.0374968	8.864e-15	---	-0.318369	0.0795491	6.27659e-05	-0.243039	0.0539606	6.66814e-06	-0.348132	0.0690448	4.60404e-07	SPSB1	5'UTR
cg05849319	11	65172370	-0.136875	0.0176515	8.881e-15	---	-0.086067	0.0379322	0.0232702	-0.152809	0.0249956	9.75261e-10	-0.147608	0.0330779	8.10312e-06	FRMD8	Body
cg25406408	1	3623500	-0.457616	0.059015	8.889e-15	-?-	-0.445303	0.100915	1.02119e-05	NA	NA	NA	-0.464015	0.0727521	1.79383e-10	TP73	Body
cg24257704	3	124053151	-0.239776	0.0309223	8.895e-15	---	-0.222316	0.0635757	0.000470747	-0.221312	0.0450007	8.74483e-07	-0.283891	0.0572978	7.24564e-07	KALRN	Body
cg14341003	20	17261651	-0.25194	0.0324957	8.973e-15	---	-0.221432	0.0616519	0.000328591	-0.217667	0.0500374	1.36082e-05	-0.328265	0.0592866	3.07838e-08	PCSK2	Body
cg10109747	1	207626386	-0.24896	0.0321132	9.005e-15	---	-0.196962	0.0606917	0.00117336	-0.286731	0.0438338	6.09799e-11	-0.217785	0.0750051	0.00368892	CR2	TSS1500
cg19776282	8	683148	-0.203207	0.026214	9.054e-15	---	-0.174609	0.0489522	0.000361197	-0.215354	0.0375795	1.00059e-08	-0.213313	0.0550624	0.000107052
cg19552149	2	145107922	0.408383	0.0526828	9.064e-15	+++	0.364993	0.105778	0.000559443	0.451643	0.0696397	8.8478e-11	0.330482	0.124297	0.00784181
cg22810489	19	45927585	0.173441	0.0223752	9.084e-15	+++	0.193335	0.0448303	1.61351e-05	0.161584	0.0317118	3.48e-07	0.177182	0.0444802	6.7937e-05	ERCC1	TSS1500
cg16452539	6	40307622	-0.44953	0.0579937	9.091e-15	---	-0.351233	0.0495284	1.32621e-12	-0.53013	0.0387251	1.17234e-42	-0.458947	0.0468221	1.10446e-22
cg16875104	7	30635889	-0.239676	0.030922	9.118e-15	---	-0.243927	0.0632301	0.000114427	-0.243995	0.0444113	3.92977e-08	-0.22841	0.0588532	0.000104023	GARS	Body
cg15096699	2	144910703	0.271472	0.0350251	9.133e-15	+++	0.212985	0.0723839	0.00325638	0.286203	0.0477942	2.12142e-09	0.296744	0.0732204	5.06181e-05	GTDC1	Body
cg06899776	20	60482939	-0.229429	0.0296024	9.166e-15	---	-0.205269	0.0577517	0.000378929	-0.273023	0.041742	6.12152e-11	-0.162951	0.0611524	0.00770642	CDH4	Body
cg13641591	11	75528534	-0.15163	0.0195656	9.201e-15	---	-0.124916	0.0346318	0.000309769	-0.153995	0.0294058	1.63307e-07	-0.183043	0.0400966	4.99352e-06	UVRAG	Body
cg14987787	12	115105220	-0.138937	0.0179297	9.261e-15	---	-0.115467	0.0317328	0.000273989	-0.150816	0.0268669	1.98348e-08	-0.148294	0.036955	5.99933e-05
cg06103618	15	70058463	-0.325943	0.0420631	9.269e-15	---	-0.236092	0.069603	0.000693882	-0.379554	0.0490993	1.07263e-14	-0.328071	0.0754349	1.36721e-05
cg04863032	4	170543556	-0.181011	0.0233606	9.294e-15	---	-0.14627	0.0500452	0.00346952	-0.186625	0.0323725	8.16954e-09	-0.198791	0.0456937	1.35828e-05	CLCN3	5'UTR
cg19888099	22	23274312	-0.208846	0.0269548	9.333e-15	---	-0.154583	0.0508733	0.00237691	-0.237171	0.038973	1.16115e-09	-0.215838	0.0549158	8.48255e-05
cg08097842	1	232428868	-0.273433	0.0352946	9.396e-15	---	-0.248695	0.0692329	0.000327958	-0.282914	0.0480489	3.90794e-09	-0.279983	0.0788151	0.00038173
cg12106389	6	168122879	-0.321518	0.0415029	9.419e-15	---	-0.35021	0.0912744	0.000124602	-0.284444	0.0543998	1.70651e-07	-0.395605	0.0903108	1.1842e-05
cg16718262	8	12651454	-0.203358	0.0262553	9.527e-15	---	-0.148891	0.061701	0.0158176	-0.24946	0.0411377	1.32765e-09	-0.181695	0.0409245	9.0055e-06	LINC00681	TSS1500
cg13674249	9	86321038	-0.198348	0.0256144	9.662e-15	---	-0.168222	0.048948	0.000588746	-0.226909	0.0369105	7.86903e-10	-0.175842	0.0517931	0.00068608	UBQLN1	Body
cg00739353	12	38546326	0.511231	0.0660311	9.765e-15	+++	0.432346	0.0519418	8.52928e-17	0.586454	0.0210712	1.77621e-170	0.502096	0.0333142	2.49274e-51
cg19241690	11	45715471	-0.30194	0.0390065	9.882e-15	---	-0.257828	0.0487727	1.24807e-07	-0.365411	0.036799	3.08561e-23	-0.263839	0.051368	2.80258e-07
cg05878311	6	40471258	-0.378335	0.0488773	9.904e-15	---	-0.276982	0.0664126	3.03758e-05	-0.430658	0.0437481	7.27376e-23	-0.403591	0.063204	1.70809e-10	LRFN2	5'UTR
cg20707066	11	18809866	-0.254623	0.0328955	9.913e-15	---	-0.206452	0.0632021	0.00108873	-0.294594	0.0473492	4.91694e-10	-0.229289	0.0662652	0.000539822	PTPN5	5'UTR
cg25509871	19	40871557	-0.236007	0.0304977	1.006e-14	---	-0.144636	0.0983171	0.14126	-0.237567	0.0360035	4.15507e-11	-0.277205	0.0706689	8.76013e-05	PLD3	5'UTR
cg21996247	4	147043174	-0.222303	0.0287277	1.008e-14	---	-0.205223	0.0603457	0.000671913	-0.250572	0.0391085	1.48312e-10	-0.173617	0.0594137	0.00347608
cg12047371	9	136805118	-0.206215	0.0266489	1.008e-14	---	-0.201684	0.0601036	0.00079192	-0.224321	0.0370157	1.35982e-09	-0.176423	0.0499086	0.0004079	VAV2	Body
cg09715669	4	7132330	-0.157561	0.0203632	1.013e-14	---	-0.128176	0.0386336	0.000907529	-0.188221	0.0289531	7.98366e-11	-0.126786	0.0426905	0.00297912
cg14069279	9	98113462	-0.336689	0.0435139	1.014e-14	---	-0.409164	0.0885772	3.85044e-06	-0.31824	0.062991	4.36872e-07	-0.305829	0.0820184	0.000192409
cg11818030	10	26239600	-0.419153	0.0541757	1.018e-14	---	-0.387512	0.101514	0.000134898	-0.406235	0.0729375	2.55279e-08	-0.517874	0.133989	0.00011107	MYO3A	5'UTR
cg03355970	1	9402481	-0.282848	0.0365624	1.026e-14	---	-0.313602	0.0788014	6.90148e-05	-0.260482	0.0503994	2.36154e-07	-0.302774	0.071921	2.55574e-05	SPSB1	5'UTR
cg14826870	14	95624435	0.173268	0.0223984	1.028e-14	+++	0.180961	0.0423604	1.93782e-05	0.185007	0.0317102	5.40107e-09	0.137113	0.0475931	0.00396496	DICER1	TSS1500
cg19874862	1	18297461	-0.396666	0.0512776	1.029e-14	---	-0.309206	0.052196	3.1433e-09	-0.461819	0.0416717	1.52884e-28	-0.411084	0.0590674	3.41279e-12
cg13704328	20	10845549	-0.302142	0.0390599	1.031e-14	---	-0.241286	0.0649884	0.000205016	-0.335623	0.0601529	2.41214e-08	-0.338374	0.0838267	5.42333e-05
cg19441317	3	123512314	-0.20749	0.0268259	1.036e-14	---	-0.17321	0.0499946	0.00053107	-0.233988	0.0391054	2.18365e-09	-0.196727	0.0545875	0.000313492	MYLK	Body
cg09366519	1	209877970	-0.323018	0.0417645	1.04e-14	---	-0.268055	0.0421797	2.08318e-10	-0.390699	0.0375978	2.70982e-25	-0.301603	0.0525211	9.32841e-09	HSD11B1	5'UTR
cg12984001	2	144456039	0.543652	0.0703	1.048e-14	+++	0.390395	0.107454	0.000280002	0.586177	0.0806503	3.64516e-13	0.635215	0.106419	2.38703e-09	ARHGAP15	Body
cg14393231	22	43673743	-0.293159	0.0379136	1.056e-14	---	-0.24604	0.0701123	0.000449409	-0.310344	0.0536103	7.08578e-09	-0.318147	0.0832434	0.000132436	SCUBE1	Body
cg18963760	9	127497071	-0.19914	0.0257569	1.063e-14	---	-0.168525	0.0536233	0.00167364	-0.240079	0.0315007	2.50959e-14	-0.162745	0.0381661	2.0069e-05	NR6A1	Body
cg17466044	15	100666162	-0.419887	0.0543099	1.064e-14	---	-0.382773	0.0966343	7.46204e-05	-0.484714	0.0764635	2.31018e-10	-0.303093	0.128134	0.0180085	ADAMTS17	Body
cg11491181	16	73600056	-0.263631	0.0341028	1.072e-14	---	-0.230405	0.0772876	0.00287185	-0.279906	0.0455348	7.89276e-10	-0.252748	0.0689838	0.000248427
cg19050939	3	10480813	-0.257344	0.0332921	1.077e-14	?--	NA	NA	NA	-0.276486	0.0406011	9.77307e-12	-0.218061	0.0581631	0.000177451	ATP2B2	Body
cg12122096	21	39687399	-0.301448	0.0390045	1.088e-14	---	-0.327683	0.0764417	1.81339e-05	-0.299984	0.0540699	2.88817e-08	-0.273768	0.0832972	0.00101389
cg13432421	2	8357649	-0.368915	0.047736	1.091e-14	---	-0.291894	0.0677923	1.66447e-05	-0.444241	0.0517057	8.56787e-18	-0.343012	0.0712628	1.48429e-06	LINC00299	Body
cg15681261	1	228233217	-0.130291	0.0168618	1.101e-14	---	-0.0969087	0.0298801	0.00118176	-0.137554	0.0237636	7.10496e-09	-0.169454	0.0399588	2.22803e-05	WNT3A	Body
cg01412518	1	3456118	-0.225676	0.0292104	1.111e-14	---	-0.169415	0.0339669	6.11144e-07	-0.252379	0.028171	3.28114e-19	-0.253384	0.0374513	1.32681e-11	MEGF6	Body
cg16999210	10	119245799	-0.195788	0.0253425	1.113e-14	---	-0.162592	0.0506188	0.00131769	-0.225011	0.0361018	4.58535e-10	-0.172092	0.0500312	0.000582358	EMX2OS	Body
cg06670792	17	64084494	-0.419272	0.0542732	1.117e-14	---	-0.31709	0.0934269	0.000688823	-0.502395	0.0608107	1.43705e-16	-0.386549	0.0779041	6.98213e-07	CEP112	Body
cg24098060	3	194084719	-0.354322	0.0458672	1.119e-14	---	-0.310136	0.0962001	0.00126476	-0.394519	0.0621394	2.16815e-10	-0.302284	0.0960944	0.00165694	LRRC15	5'UTR
cg26259938	20	43816303	-0.2744	0.0355223	1.121e-14	---	-0.215885	0.0692443	0.00182247	-0.304583	0.047921	2.07148e-10	-0.268069	0.0820675	0.00108908
cg10775000	2	119910430	-0.216291	0.0280032	1.129e-14	---	-0.22551	0.0567167	7.00594e-05	-0.233072	0.0394648	3.50882e-09	-0.173968	0.0557037	0.00178965
cg07579831	11	70395380	-0.251082	0.0325078	1.13e-14	---	-0.215185	0.0610796	0.000426642	-0.269288	0.0454653	3.1626e-09	-0.25527	0.071708	0.000371069	SHANK2	Body
cg00792011	22	22041237	-0.139002	0.0179979	1.134e-14	---	-0.132195	0.0318174	3.25555e-05	-0.141233	0.0280069	4.58771e-07	-0.143707	0.034827	3.68619e-05	PPIL2	Body
cg01377932	10	44476838	-0.229624	0.0297337	1.139e-14	---	-0.195086	0.0561623	0.000513523	-0.234365	0.0429777	4.94744e-08	-0.260368	0.0605592	1.71265e-05
cg06581201	6	168534038	-0.200421	0.0259552	1.147e-14	---	-0.205979	0.039967	2.55373e-07	-0.18485	0.0415285	8.54101e-06	-0.220344	0.0599188	0.00023565
cg07334644	1	14009082	-0.209161	0.0270885	1.151e-14	---	-0.208961	0.0564596	0.000214697	-0.223402	0.0373459	2.20469e-09	-0.178605	0.0548744	0.00113475
cg06811467	1	154299179	-0.15848	0.0205248	1.151e-14	?--	NA	NA	NA	-0.175659	0.0243131	5.01589e-13	-0.115876	0.0382888	0.0024752	ATP8B2	TSS1500
cg02056809	16	33605185	-0.216952	0.0281	1.157e-14	---	-0.216219	0.0537254	5.70889e-05	-0.236884	0.0410168	7.68224e-09	-0.181345	0.0554188	0.00106693
cg21972903	1	21501248	-0.16	0.0207244	1.16e-14	---	-0.14322	0.0375214	0.000135068	-0.172472	0.0304717	1.51308e-08	-0.157204	0.0429934	0.000255714	EIF4G3	1stExon
cg12427039	1	3478767	-0.388749	0.050356	1.163e-14	---	-0.30464	0.0518626	4.25444e-09	-0.463859	0.0385073	2.03575e-33	-0.385071	0.0464879	1.19853e-16	MEGF6	Body
cg02980596	5	50265450	0.899242	0.116521	1.187e-14	+++	0.691739	0.259869	0.00777061	0.91422	0.158609	8.21449e-09	1.02898	0.228845	6.91178e-06	LOC100287592	Body
cg02301292	16	66186364	-0.183896	0.0238308	1.193e-14	---	-0.153748	0.0401017	0.000126099	-0.210669	0.0353969	2.65484e-09	-0.176205	0.0541608	0.00114047
cg11808228	2	202317252	-0.199825	0.0258953	1.194e-14	---	-0.189316	0.0536963	0.000422385	-0.232304	0.036193	1.37645e-10	-0.144322	0.0512283	0.00484412	STRADB	5'UTR
cg10044405	4	25658127	-0.392735	0.0508956	1.196e-14	---	-0.339105	0.094822	0.000348592	-0.411539	0.0773562	1.03739e-07	-0.418938	0.0963531	1.37417e-05	SLC34A2	5'UTR
cg17151991	19	1207421	-0.211682	0.0274375	1.209e-14	---	-0.143808	0.0590079	0.014806	-0.248098	0.0407461	1.13714e-09	-0.206119	0.0477366	1.57557e-05	STK11	Body
cg26874367	2	129381792	-0.184742	0.0239474	1.215e-14	---	-0.168565	0.0505205	0.000848191	-0.196677	0.0321069	9.0294e-10	-0.171019	0.051173	0.000831827
cg10668900	5	177958226	-0.178936	0.0231958	1.218e-14	---	-0.145429	0.0545905	0.00772184	-0.20098	0.0327377	8.2998e-10	-0.163131	0.04117	7.42067e-05	COL23A1	Body
cg12344235	3	186768513	-0.204576	0.0265218	1.224e-14	---	-0.168553	0.0503042	0.000806136	-0.22865	0.0372907	8.70203e-10	-0.194567	0.0570395	0.000647021	ST6GAL1	5'UTR
cg22284796	17	3707364	-0.25616	0.0332161	1.239e-14	---	-0.189943	0.0796584	0.0171039	-0.241504	0.0424003	1.22788e-08	-0.339783	0.0673455	4.52638e-07
cg10477286	9	136707173	-0.208869	0.0270858	1.245e-14	---	-0.130569	0.0616205	0.034097	-0.241276	0.0384929	3.65589e-10	-0.205926	0.0485183	2.19286e-05	VAV2	Body
cg09448103	9	92857935	-0.176845	0.0229333	1.246e-14	---	-0.125394	0.0511526	0.0142312	-0.18397	0.0311393	3.46348e-09	-0.202086	0.0452728	8.05429e-06
cg20392088	4	6384347	-0.170847	0.0221562	1.248e-14	---	-0.129222	0.0397753	0.00115891	-0.199886	0.0343312	5.80521e-09	-0.173853	0.0423876	4.10473e-05	PPP2R2C	Body
cg16338724	16	20417092	-0.479165	0.0621408	1.249e-14	---	-0.381593	0.141346	0.00694011	-0.50161	0.0817658	8.53094e-10	-0.50489	0.129814	0.000100525	PDILT	TSS1500
cg18472130	10	121933691	-0.364042	0.0472124	1.251e-14	---	-0.286299	0.0947238	0.00250724	-0.353286	0.0636412	2.83685e-08	-0.489433	0.105247	3.31377e-06
cg08322923	5	172884008	-0.185804	0.0240976	1.253e-14	---	-0.136739	0.0469355	0.00357583	-0.217146	0.0335054	9.11628e-11	-0.170843	0.0514779	0.000904197
cg07615237	9	1528173	-0.180685	0.0234359	1.26e-14	---	-0.132009	0.0488459	0.00688054	-0.19598	0.0320565	9.74217e-10	-0.193563	0.0483112	6.16051e-05
cg19527159	5	138533634	0.209501	0.0271772	1.271e-14	+++	0.21663	0.0605252	0.000344683	0.21292	0.0415808	3.04516e-07	0.201693	0.0446075	6.13989e-06	SIL1	5'UTR
cg04101194	4	25656865	-0.348085	0.0451587	1.278e-14	---	-0.287209	0.0814309	0.000420257	-0.351571	0.0629142	2.29568e-08	-0.443581	0.107263	3.54275e-05	SLC34A2	TSS1500
cg02103693	10	64679758	-0.251104	0.0325773	1.279e-14	---	-0.22905	0.0670325	0.000633164	-0.282395	0.0439825	1.35728e-10	-0.195534	0.0702268	0.0053639
cg02649547	10	95848791	0.321559	0.0417304	1.302e-14	+++	0.381818	0.0744031	2.87065e-07	0.314528	0.0625662	4.97887e-07	0.255765	0.0850819	0.0026462	PLCE1	TSS200
cg21648245	4	109541405	0.228491	0.0296545	1.307e-14	+++	0.221001	0.0613249	0.000313629	0.220843	0.0401409	3.76154e-08	0.255377	0.0631662	5.27867e-05	LOC285456	Body
cg00692380	17	17597625	0.171873	0.0223065	1.308e-14	+++	0.115062	0.0474503	0.0153127	0.19136	0.0296589	1.10365e-10	0.179053	0.0482929	0.000209193	RAI1	5'UTR
cg08004926	1	31382496	-0.183021	0.0237559	1.316e-14	---	-0.143388	0.049847	0.00402039	-0.18248	0.0337366	6.33982e-08	-0.216482	0.0451339	1.61508e-06	SDC3	TSS1500
cg06251321	1	42079018	-0.254283	0.0330118	1.331e-14	---	-0.203744	0.0683169	0.00286053	-0.261128	0.0497917	1.5678e-07	-0.281173	0.0577348	1.11547e-06	HIVEP3	5'UTR
[truncated: 8,340 more rows]

## Sheet: Table S2
Table S2: epigenome-wide significant DMRs
chr: chromosome
start: start of DMR, based on hg19
end: end of DMR, based on hg19
number_of_CpGs: number of CpGs included in the DMR
p_region: nominal p-value of DMR
chr	start	end	number_of_CpGs	p_region
1	67890808	67890878	2	9.781e-74	p-value was p-value was below the detection level and hence set to minimal p-value
2	191524409	191524490	2	9.781e-74	p-value was p-value was below the detection level and hence set to minimal p-value
9	33264999	33265092	4	9.781e-74	p-value was p-value was below the detection level and hence set to minimal p-value
9	131016135	131016144	2	9.781e-74	p-value was p-value was below the detection level and hence set to minimal p-value
11	14155446	14155477	2	9.781e-74	p-value was p-value was below the detection level and hence set to minimal p-value
14	89878562	89878825	5	9.781e-74	p-value was p-value was below the detection level and hence set to minimal p-value
21	27107210	27107244	4	9.781e-74	p-value was p-value was below the detection level and hence set to minimal p-value
5	150284416	150285178	14	9.781e-74
1	174968015	174968145	4	1.826e-54
20	22401074	22401518	5	3.158e-54
4	91760225	91760230	2	1.409e-52
11	70961596	70961903	5	1.672e-51
1	7449657	7449958	4	1.671e-50
12	52915036	52915319	4	4.347e-41
14	94855034	94855591	7	3.147e-39
10	80198945	80199053	2	6.121e-38
1	7508544	7508626	2	1.709e-37
12	53171017	53171192	2	3.725e-36
12	53086232	53086293	3	9.918e-35
1	152814831	152815159	4	5.571e-34
12	52714864	52715051	3	5.68e-34
6	40307553	40307623	2	1.807e-33
3	128444369	128444573	3	4.863e-32
17	9929528	9930195	8	5.314e-31
2	232348602	232348795	3	2.264e-30
6	40308026	40308175	3	7.175e-30
1	152849738	152849784	4	2.525e-29
10	80339031	80339186	2	4.825e-29
1	3410114	3410162	2	1.01e-28
14	94856984	94857276	6	1.592e-28
11	13892280	13892412	2	4.957e-28
12	52867568	52867794	3	3.023e-27
16	49487947	49487974	2	4.04e-27
6	40492307	40492327	2	5.512e-27
12	52979858	52979955	2	9.137e-27
14	95106170	95106193	2	1.024e-26
11	13806491	13806609	2	1.258e-26
1	3631541	3631546	2	1.935e-26
17	32645748	32646157	5	2.213e-26
12	52760975	52761417	6	4.558e-26
16	88492755	88492869	2	4.726e-26
1	153189521	153189582	3	1.158e-25
12	53207919	53208023	2	1.641e-25
10	129794994	129795004	2	7.722e-25
16	49525139	49525305	3	8.743e-25
2	232348334	232348356	2	1.65e-24
1	152881815	152881931	2	2.291e-24
15	70023726	70024108	3	3.363e-24
14	94858066	94858340	4	3.546e-24
1	152880059	152880109	2	5.296e-24
1	152880324	152880382	2	5.33e-24
14	95027379	95027860	7	6.705e-24
19	30863243	30863350	4	1.181e-23
1	152730361	152730427	3	3.128e-23
12	53172158	53172481	4	4.643e-23
16	49499944	49500010	3	4.821e-23
12	53013331	53013468	3	6.004e-23
11	71135283	71135292	2	6.716e-23
17	32690127	32690733	7	7.601e-23
10	80588621	80588829	3	1.096e-22
3	51996797	51997034	4	1.748e-22
11	17417384	17417466	2	1.892e-22
10	80053572	80053590	2	3.113e-22
10	80590072	80590257	2	3.748e-22
14	95047591	95047782	6	4.698e-22
14	94790091	94790200	3	6.496e-22
16	88493197	88493273	2	8.612e-22
1	153030514	153030737	4	1.378e-21
1	3435887	3436220	5	1.431e-21
10	80126725	80126927	2	2.277e-21
16	49562234	49562286	2	2.497e-21
15	70126655	70126777	2	2.793e-21
1	38589996	38590192	2	3.906e-21
12	53075431	53075483	2	4.219e-21
14	95514454	95514527	3	4.435e-21
11	14274978	14275067	2	4.554e-21
2	208631081	208631260	2	8.865e-21
1	2572713	2572910	2	8.894e-21
12	52996658	52996664	2	1.402e-20
20	22411498	22411513	2	1.513e-20
20	56266785	56266897	2	1.848e-20
1	153013830	153013863	2	1.901e-20
20	56265687	56266296	8	2.082e-20
7	100075253	100075403	5	2.289e-20
16	88480909	88481009	2	3.005e-20
17	32580869	32581221	3	3.042e-20
6	40683114	40683427	4	3.069e-20
14	105944604	105944943	4	3.749e-20
10	80037849	80037905	2	6.106e-20
14	99728939	99729282	6	1.071e-19
22	26137524	26138214	10	1.12e-19
1	152636074	152636263	2	1.753e-19
10	129732781	129732993	4	2.578e-19
19	2276322	2276472	3	2.98e-19
6	168106055	168106327	4	4.133e-19
7	98739496	98739783	3	4.198e-19
15	31523177	31523258	4	6.932e-19
11	45714772	45714931	3	1.007e-18
16	88482626	88482941	3	1.364e-18
1	3623319	3623606	4	1.405e-18
20	57765815	57765944	4	1.86e-18
20	22542761	22542855	2	1.95e-18
10	50146962	50146992	2	2.044e-18
17	9950632	9950801	2	2.293e-18
1	3605747	3606083	4	2.312e-18
1	153114690	153114767	2	2.39e-18
1	59527888	59528047	2	2.46e-18
1	152783674	152783716	2	2.872e-18
1	3477168	3477303	3	3.1e-18
10	88024529	88024674	5	4.371e-18
1	14451215	14451381	2	6.451e-18
3	128212001	128212274	5	6.783e-18
12	54070357	54070611	6	8.345e-18
16	88479315	88479547	3	8.416e-18
10	71635875	71636064	2	8.481e-18
9	116832934	116832985	3	9.012e-18
6	168064901	168065073	2	9.782e-18
12	2024411	2024670	4	1.034e-17
16	49814595	49814617	3	1.156e-17
12	130502003	130502587	8	1.48e-17
12	53003101	53003175	2	1.661e-17
12	132976866	132977141	3	1.69e-17
12	2126032	2126190	2	1.72e-17
12	53242733	53242923	6	2.014e-17
17	72246008	72246038	2	2.115e-17
14	90871816	90871888	2	2.312e-17
1	153312501	153312611	2	2.341e-17
17	32683054	32683482	5	2.464e-17
16	49487497	49487638	2	2.775e-17
17	31848368	31848493	2	3.049e-17
1	7731906	7732007	3	3.213e-17
10	50153407	50153600	2	3.732e-17
1	3621015	3621049	2	3.867e-17
17	63823864	63823984	3	4.301e-17
16	49686567	49686663	2	4.49e-17
1	57527525	57527648	2	4.732e-17
19	52074293	52074578	8	6.771e-17
16	30546565	30546768	3	6.861e-17
2	208632832	208632991	2	6.994e-17
17	41382128	41382210	4	7.049e-17
14	98601450	98601587	2	7.582e-17
15	31515750	31516482	9	9.028e-17
11	17568197	17568381	2	9.295e-17
17	9939895	9940322	5	1.096e-16
12	106640781	106641009	4	1.11e-16
6	168594903	168594960	3	1.381e-16
1	152634393	152634472	2	1.442e-16
1	2482848	2482909	2	1.551e-16
18	34916713	34916815	3	1.561e-16
1	153320414	153320664	4	1.566e-16
16	88482273	88482342	2	1.669e-16
12	2157278	2157463	4	2.076e-16
1	15127769	15127908	3	3.118e-16
1	230272306	230272657	5	3.178e-16
6	168084536	168084821	4	3.295e-16
1	153432480	153432663	3	3.334e-16
10	26222642	26222655	2	4.036e-16
1	152747501	152747563	3	5.397e-16
12	53005012	53005035	3	5.421e-16
16	86020522	86020535	2	5.58e-16
19	30862050	30862291	3	6.579e-16
1	204950942	204951337	4	7.418e-16
2	202317236	202317253	3	8.17e-16
7	156871073	156871235	3	8.44e-16
1	174967663	174967696	2	8.466e-16
12	53200845	53200976	2	8.754e-16
19	1790893	1790922	2	9.05e-16
1	209779784	209779996	3	9.763e-16
1	18060276	18060506	3	9.96e-16
5	42924215	42924553	3	2.033e-15
12	52055748	52055785	2	2.091e-15
2	11679584	11679623	3	2.1e-15
1	3466683	3466880	2	2.231e-15
12	52969014	52969108	2	2.525e-15
12	116014329	116014460	2	2.697e-15
14	95829909	95830176	5	2.913e-15
15	25684818	25684850	3	2.957e-15
16	2801658	2801953	6	3.026e-15
14	105945685	105945700	2	3.284e-15
2	237876844	237877045	3	3.317e-15
3	57743163	57743600	6	3.331e-15
1	209877941	209878124	4	3.905e-15
6	33838308	33838509	2	3.93e-15
17	9940970	9941096	2	4.052e-15
10	6190408	6190652	3	4.41e-15
11	119211440	119211732	6	6.015e-15
1	149871503	149871659	3	6.573e-15
2	11681803	11681909	3	7.192e-15
6	10417385	10417664	3	7.56e-15
1	181204397	181204429	2	7.643e-15
1	45190111	45190298	4	8.113e-15
17	9863061	9863294	4	1.03e-14
10	45496195	45496231	3	1.145e-14
1	2564329	2564505	2	1.407e-14
1	3668909	3668943	4	1.408e-14
1	7705567	7705757	2	1.596e-14
2	237150793	237150874	3	1.671e-14
9	98637319	98637455	3	1.725e-14
3	183540694	183540747	2	1.857e-14
22	39969402	39969609	3	2.468e-14
12	52685221	52685425	4	2.475e-14
12	53208709	53208763	3	2.845e-14
6	35108882	35109125	5	2.903e-14
12	2378688	2378803	2	3.248e-14
8	142482939	142483023	2	3.345e-14
5	139488623	139488732	2	3.448e-14
1	59543798	59543931	2	3.595e-14
3	171527257	171527347	2	3.617e-14
1	209877340	209877439	3	3.854e-14
12	2557073	2557268	2	3.937e-14
17	33914362	33914404	2	4.114e-14
11	17538251	17538405	4	4.429e-14
1	53905143	53905258	5	4.606e-14
4	7106023	7106196	2	4.615e-14
9	116924731	116924819	3	5.24e-14
12	52845930	52846089	4	5.671e-14
7	127991421	127991615	2	7.162e-14
10	85761623	85761784	3	7.328e-14
6	33867953	33868467	9	7.489e-14
15	69958982	69959016	2	8.982e-14
12	115105220	115105520	4	9.204e-14
17	32612675	32612800	3	1.016e-13
6	33130918	33131770	11	1.039e-13
1	2426693	2426825	2	1.108e-13
12	130554730	130555092	6	1.161e-13
2	219857793	219858155	6	1.226e-13
10	50085679	50085876	3	1.407e-13
14	95401849	95402009	2	1.506e-13
7	30635712	30635890	4	1.565e-13
17	10325588	10325648	2	1.615e-13
18	21693002	21693299	5	1.629e-13
12	2612326	2612335	2	1.8e-13
1	204655147	204655379	3	1.855e-13
11	27948182	27948280	2	1.898e-13
20	31642120	31642283	3	1.92e-13
6	168070460	168070530	2	1.99e-13
6	40471180	40471259	2	2.152e-13
14	99478772	99478855	2	2.16e-13
1	39281887	39282004	2	2.294e-13
9	116811633	116811955	3	2.356e-13
4	144436129	144436345	3	2.401e-13
20	42355376	42355657	4	2.716e-13
6	41470812	41471065	4	3.216e-13
2	121708506	121708557	3	3.847e-13
1	181382639	181382935	4	4.145e-13
11	63655874	63656343	7	4.157e-13
1	19011016	19011173	2	4.175e-13
4	25656830	25656961	4	4.723e-13
14	94789681	94789854	3	4.992e-13
1	3664522	3664681	4	5.043e-13
2	8190454	8190591	2	5.863e-13
1	30112256	30112292	2	5.927e-13
15	70233653	70233857	3	6.1e-13
20	47082781	47082823	2	6.564e-13
3	50375459	50375736	10	6.73e-13
10	80026711	80026813	3	7.192e-13
1	18431157	18431242	2	7.533e-13
15	102077183	102077240	2	7.673e-13
19	49133421	49133648	4	7.724e-13
10	98946778	98946944	3	7.821e-13
17	7341616	7341642	2	8.425e-13
16	85936142	85936667	6	8.677e-13
20	23732257	23732266	2	8.914e-13
7	150065170	150065256	6	8.95e-13
16	56702144	56702159	2	9.37e-13
17	76494864	76495072	3	9.483e-13
12	52695270	52695729	7	9.565e-13
11	13983705	13983894	8	1.253e-12
12	2292890	2293085	2	1.254e-12
1	152486950	152486998	2	1.301e-12
14	95513394	95513544	2	1.306e-12
14	101135402	101135591	2	1.361e-12
17	44896877	44897025	3	1.51e-12
1	159923725	159923862	2	1.617e-12
19	49633674	49633903	3	1.911e-12
21	39643626	39643882	4	1.915e-12
1	21501574	21501737	3	2.095e-12
2	102927278	102927688	4	2.37e-12
19	49646093	49646247	4	2.68e-12
20	4702381	4702582	5	3.281e-12
11	119209304	119209452	2	3.364e-12
1	19121800	19121816	2	3.611e-12
4	7710890	7710910	2	4.023e-12
11	17464763	17464824	2	4.043e-12
1	18896483	18896528	2	4.16e-12
16	49564354	49564463	3	4.193e-12
1	57318988	57319089	2	4.283e-12
1	152482978	152483205	4	4.441e-12
8	110657854	110658030	3	4.61e-12
8	143858414	143858637	6	4.644e-12
10	49893336	49893550	7	4.646e-12
3	51997385	51997690	3	4.817e-12
8	110655713	110655891	2	4.994e-12
1	153124255	153124349	2	5.222e-12
6	168122688	168122880	3	5.337e-12
14	99644930	99645129	2	5.378e-12
12	111484977	111485006	2	5.407e-12
8	142430638	142430750	3	5.615e-12
9	23821564	23822003	9	5.639e-12
14	95048035	95048199	3	5.645e-12
10	4230413	4230753	5	5.697e-12
12	2039752	2039879	2	5.729e-12
1	152943163	152943211	2	5.763e-12
11	13947573	13947775	3	5.948e-12
12	123131678	123131859	2	6.004e-12
1	48458370	48458464	2	6.29e-12
12	54070891	54071265	9	6.369e-12
1	204977447	204977638	2	6.599e-12
1	37047619	37047803	2	6.62e-12
14	51296586	51296731	3	7.52e-12
10	124222816	124222885	2	7.64e-12
14	94759743	94759798	3	7.811e-12
5	112073249	112073770	14	8.047e-12
1	48231245	48231477	4	8.6e-12
14	96520233	96520431	3	9.793e-12
1	3622085	3622131	2	1.027e-11
1	18678286	18678376	2	1.027e-11
1	21501248	21501371	4	1.045e-11
20	58400288	58400397	2	1.109e-11
14	94760403	94760412	2	1.199e-11
10	81370291	81370508	3	1.204e-11
1	110672769	110673083	4	1.207e-11
1	48519814	48519828	2	1.823e-11
1	153122622	153122785	2	1.864e-11
14	105639417	105639534	3	1.897e-11
2	192711023	192711214	3	1.93e-11
1	204966013	204966236	3	1.935e-11
1	3447205	3447349	2	2.102e-11
12	2224410	2224756	4	2.279e-11
17	76626194	76626271	3	2.488e-11
2	129183397	129183561	2	2.535e-11
4	26491963	26492489	7	2.741e-11
14	101184107	101184272	2	2.831e-11
17	9956628	9956808	2	2.832e-11
15	77933785	77933993	5	2.833e-11
2	97203428	97203641	4	3.48e-11
12	76423796	76423957	2	3.757e-11
7	140135299	140135516	3	3.873e-11
1	153321907	153322012	2	3.881e-11
2	8419464	8419543	2	4.081e-11
2	237119220	237119361	3	4.177e-11
14	102056457	102056593	2	4.614e-11
2	11621399	11621544	2	4.621e-11
1	230472056	230472161	2	4.841e-11
11	45715471	45715524	3	4.973e-11
14	94755491	94755542	2	5.022e-11
10	129704427	129704600	4	5.36e-11
14	69657890	69657911	2	5.481e-11
2	11679872	11680145	5	5.616e-11
4	4765299	4765390	3	5.746e-11
3	49377951	49378272	5	5.754e-11
21	39627271	39627383	2	5.864e-11
1	53904634	53904737	2	5.929e-11
1	42921582	42921585	2	6.048e-11
14	75614414	75614651	3	6.477e-11
1	152680639	152680844	3	6.665e-11
1	152799138	152799156	2	6.785e-11
3	126237289	126237463	4	7.227e-11
17	8905741	8905867	3	7.283e-11
17	34093631	34093755	2	7.63e-11
3	128211540	128211687	2	8.009e-11
10	79581716	79581840	2	8.44e-11
19	10527576	10527589	2	8.783e-11
2	26569985	26570145	4	8.98e-11
10	80456870	80456904	2	9.326e-11
5	140864549	140864835	5	1.008e-10
20	56256274	56256438	2	1.025e-10
14	97924757	97925165	6	1.103e-10
11	131533495	131533671	3	1.12e-10
6	168045556	168045663	3	1.131e-10
18	56897665	56897772	2	1.174e-10
11	67979160	67979345	3	1.187e-10
20	46501758	46501886	2	1.196e-10
4	146099474	146099545	3	1.207e-10
1	152298710	152299042	3	1.226e-10
10	129785464	129785538	3	1.316e-10
1	6787505	6787586	2	1.367e-10
11	63753169	63753252	5	1.494e-10
16	49407794	49407998	3	1.51e-10
12	56616029	56616245	4	1.511e-10
8	134203272	134203436	5	1.535e-10
1	3614486	3614692	4	1.594e-10
2	238322789	238323078	3	1.605e-10
14	92788255	92788603	5	1.638e-10
4	7427195	7427447	3	1.714e-10
12	52305261	52305476	5	1.716e-10
10	50143337	50143518	5	1.864e-10
10	62704070	62704631	10	1.901e-10
1	109204304	109204378	3	1.908e-10
8	86350278	86350391	3	1.95e-10
7	65579017	65579096	4	1.998e-10
1	2097062	2097159	2	2.001e-10
16	67918680	67918966	8	2.065e-10
20	42380224	42380336	2	2.094e-10
14	95157037	95157214	2	2.228e-10
2	240428843	240429014	3	2.435e-10
5	132299811	132299862	2	2.486e-10
11	17794307	17794479	2	2.615e-10
10	95848721	95848842	3	2.673e-10
11	2397201	2397978	17	2.886e-10
1	204655678	204655809	2	3.012e-10
10	98862320	98862385	2	3.07e-10
1	7074500	7074720	3	3.125e-10
7	50518350	50518648	4	3.546e-10
14	96520664	96520707	2	3.574e-10
17	71824806	71824918	2	3.625e-10
12	53189841	53189961	2	3.742e-10
1	249153679	249153883	3	3.765e-10
12	116985788	116985989	3	3.821e-10
6	40243983	40244068	3	4.269e-10
22	18595307	18595364	2	4.269e-10
16	20420652	20420717	3	4.272e-10
4	7164648	7164856	3	4.415e-10
1	209847618	209847681	2	4.625e-10
14	94849703	94849781	3	5.022e-10
2	31044098	31044165	2	5.059e-10
1	7739821	7739887	2	5.066e-10
8	20831181	20831287	3	5.266e-10
5	176559881	176560002	2	5.526e-10
19	38308057	38308264	3	5.576e-10
20	46555731	46555794	2	5.655e-10
10	44198369	44198618	4	5.72e-10
11	13708833	13708996	2	5.779e-10
17	72325008	72325066	2	6.144e-10
12	1099286	1099343	2	6.31e-10
1	247681439	247681782	6	6.313e-10
14	77235582	77235796	3	6.322e-10
6	31870600	31870841	3	6.4e-10
1	203192517	203192721	3	6.495e-10
3	51994615	51994890	3	6.573e-10
10	80168865	80168873	2	6.797e-10
17	9729077	9729425	8	6.907e-10
8	49835988	49836231	3	7.521e-10
11	69867046	69867140	2	7.707e-10
1	150335335	150335508	4	7.767e-10
1	25228582	25229193	9	7.849e-10
17	9923497	9923520	2	7.861e-10
12	4029924	4030008	2	7.962e-10
16	85289758	85289803	2	8.124e-10
10	72698709	72699012	3	8.244e-10
7	98029266	98029286	3	8.301e-10
12	53215674	53215824	2	8.707e-10
12	2027002	2027077	3	8.77e-10
6	170531660	170531848	3	8.986e-10
11	115803425	115803530	3	9.04e-10
22	23161339	23161380	3	9.142e-10
6	33400477	33400544	4	9.153e-10
11	117756485	117756671	2	9.213e-10
12	6745057	6745293	3	9.71e-10
16	30075895	30076045	4	9.871e-10
7	73720808	73721032	3	1.014e-09
14	95465135	95465251	2	1.059e-09
20	43882990	43883173	2	1.117e-09
2	234602174	234602273	2	1.135e-09
20	25128129	25128230	3	1.16e-09
21	39871287	39871504	4	1.178e-09
1	153174654	153174760	2	1.185e-09
4	6383997	6384348	3	1.192e-09
12	130618547	130618581	2	1.222e-09
14	105923632	105923666	2	1.223e-09
2	208631909	208631917	2	1.317e-09
11	17599691	17599716	2	1.318e-09
11	17464360	17464471	3	1.357e-09
8	56131518	56131625	2	1.367e-09
12	121735363	121735632	6	1.479e-09
12	2613914	2614020	4	1.491e-09
12	107974285	107974613	8	1.514e-09
10	79581377	79581413	3	1.545e-09
2	60757902	60758084	2	1.561e-09
7	155989369	155989497	4	1.592e-09
12	53183773	53184278	6	1.615e-09
22	35947764	35947996	3	1.616e-09
14	95513854	95513956	2	1.724e-09
10	134269042	134269241	2	1.811e-09
20	44806406	44806781	4	1.849e-09
21	40686388	40686547	3	1.864e-09
2	9340871	9340953	2	1.961e-09
6	168061660	168061709	2	2.013e-09
10	44875989	44876163	2	2.045e-09
1	24438703	24438942	4	2.06e-09
11	112426542	112426669	2	2.125e-09
18	24765643	24765782	3	2.215e-09
10	124402817	124402964	3	2.3e-09
7	25535023	25535087	2	2.332e-09
12	52967554	52967678	2	2.343e-09
11	7559308	7559407	2	2.38e-09
7	25703644	25703842	2	2.403e-09
6	1394635	1394759	2	2.41e-09
12	130599593	130599730	3	2.449e-09
14	95624427	95624469	4	2.453e-09
17	10742003	10742194	2	2.461e-09
8	49815934	49816024	2	2.47e-09
2	238343543	238343758	3	2.471e-09
8	126011433	126011550	3	2.481e-09
6	1417309	1417367	2	2.574e-09
5	172663731	172663794	3	2.61e-09
3	49170599	49170795	3	2.67e-09
21	16138750	16138917	2	2.77e-09
16	85146088	85146181	5	2.95e-09
1	22919873	22919938	2	3.014e-09
2	218898491	218898789	3	3.129e-09
2	11701913	11702034	2	3.2e-09
17	76506489	76506856	7	3.243e-09
14	105617080	105617501	4	3.284e-09
20	61147572	61147680	6	3.413e-09
11	17718605	17718679	2	3.422e-09
20	23637119	23637225	3	3.482e-09
1	181478149	181478162	2	3.565e-09
20	61148178	61148409	3	3.596e-09
2	11752960	11753054	2	3.638e-09
10	3456947	3457119	3	3.841e-09
12	113416268	113416519	4	3.844e-09
12	2613448	2613497	3	3.983e-09
11	615519	615643	4	3.993e-09
4	111558988	111559135	4	4.24e-09
16	49958026	49958273	4	4.282e-09
14	24808987	24809316	7	4.385e-09
1	204839819	204839876	3	4.501e-09
16	34741251	34741494	5	4.509e-09
8	48172746	48172993	5	4.641e-09
6	168189047	168189186	2	4.688e-09
2	51187799	51188125	3	4.746e-09
16	81347052	81347190	3	4.863e-09
22	21986976	21987191	7	5.001e-09
16	1416030	1416054	2	5.01e-09
15	74218217	74218530	4	5.019e-09
1	111174059	111174460	5	5.107e-09
1	18971676	18971873	2	5.294e-09
18	23713595	23714085	11	5.317e-09
19	14229385	14229582	3	5.339e-09
1	232428789	232428869	2	5.827e-09
2	25427350	25427653	3	5.943e-09
6	1070045	1070137	2	6.813e-09
19	33684782	33684847	2	6.867e-09
14	99664107	99664345	5	6.956e-09
12	52829316	52829384	2	7.386e-09
1	182030753	182030819	2	7.419e-09
17	9676126	9676244	3	7.554e-09
8	22089400	22089779	6	7.631e-09
10	121296010	121296043	2	7.743e-09
6	33393112	33393184	3	7.895e-09
6	32133421	32133430	2	7.961e-09
1	204913384	204913461	2	8.09e-09
1	207626214	207626536	4	8.103e-09
20	43441959	43442124	2	8.147e-09
11	17803369	17803422	3	8.152e-09
11	71033243	71033396	2	8.636e-09
9	109040403	109040632	4	8.731e-09
10	50746568	50746590	2	8.826e-09
1	225964856	225964938	3	9.044e-09
1	201196031	201196296	4	9.353e-09
1	152691125	152691484	3	9.366e-09
5	83678903	83679124	3	9.63e-09
5	1813859	1814202	4	1.009e-08
6	168533375	168533632	3	1.029e-08
9	98315342	98315370	2	1.057e-08
10	87989214	87989232	2	1.06e-08
10	44434381	44434411	2	1.068e-08
3	50402563	50402752	2	1.08e-08
18	19780587	19780879	4	1.212e-08
1	175474437	175474534	3	1.223e-08
16	351867	352160	3	1.23e-08
5	16737972	16738126	4	1.244e-08
12	54942782	54942946	4	1.254e-08
19	19626525	19626606	4	1.26e-08
6	43394925	43394949	2	1.271e-08
2	144440441	144440551	3	1.3e-08
6	170531259	170531436	3	1.306e-08
8	114389356	114389449	5	1.32e-08
2	21266886	21267213	9	1.336e-08
11	17575806	17575952	2	1.348e-08
15	43213993	43214059	2	1.374e-08
10	44893953	44894103	2	1.389e-08
1	111307183	111307246	2	1.42e-08
6	168068810	168068882	2	1.444e-08
11	114127924	114127961	2	1.45e-08
12	55378591	55378655	3	1.46e-08
1	18806517	18806701	2	1.483e-08
1	15250374	15250389	3	1.583e-08
2	230785050	230785181	3	1.585e-08
17	43128308	43128368	2	1.614e-08
17	73780246	73780397	3	1.619e-08
10	98861029	98861171	2	1.621e-08
2	24397608	24397872	7	1.641e-08
10	45415690	45415854	3	1.647e-08
6	28226827	28227128	11	1.649e-08
8	42356637	42356872	3	1.655e-08
2	176989349	176989587	3	1.66e-08
16	88537187	88537693	6	1.684e-08
1	152486477	152486610	2	1.727e-08
19	3801294	3801405	3	1.773e-08
9	36855554	36855637	2	1.835e-08
9	34381618	34381798	3	1.848e-08
8	49340974	49341023	2	1.868e-08
10	118956639	118956999	7	1.905e-08
6	36237982	36238231	4	1.908e-08
9	125132600	125132717	3	1.92e-08
11	45713046	45713112	2	1.942e-08
7	149976	150085	3	1.966e-08
2	223290324	223290516	2	1.967e-08
1	204839575	204839607	2	1.969e-08
21	30449989	30450131	2	1.987e-08
1	111218079	111218288	4	2.071e-08
14	95035755	95035774	2	2.079e-08
10	91236601	91236802	2	2.115e-08
11	45717384	45717614	6	2.119e-08
6	33967924	33968003	3	2.165e-08
12	52828203	52828462	5	2.203e-08
2	239963167	239963210	2	2.22e-08
16	4845285	4845385	3	2.22e-08
13	96744126	96744290	3	2.26e-08
6	28953824	28953924	3	2.296e-08
8	49571564	49571612	3	2.311e-08
12	130529849	130530122	3	2.345e-08
11	9481375	9481498	2	2.35e-08
1	162288210	162288383	2	2.37e-08
18	56747095	56747175	2	2.39e-08
1	152196415	152196675	3	2.392e-08
12	52715661	52715692	2	2.584e-08
17	38084377	38084582	4	2.619e-08
1	209859331	209859351	2	2.629e-08
12	7456343	7456586	3	2.691e-08
5	180646880	180646977	2	2.748e-08
8	20831931	20831947	2	2.773e-08
22	42475020	42475136	3	2.822e-08
6	33866109	33866317	4	3.063e-08
1	48483670	48483698	2	3.165e-08
12	9268665	9268986	5	3.335e-08
10	125327578	125327602	2	3.43e-08
12	130603995	130604048	2	3.58e-08
14	52536666	52536722	3	3.65e-08
15	66441509	66441677	2	3.655e-08
8	87081978	87082066	6	3.759e-08
4	1049609	1049654	2	3.769e-08
12	2696048	2696109	2	3.936e-08
20	10153986	10154045	3	3.994e-08
15	82336562	82336572	2	4.12e-08
14	96722282	96722512	5	4.128e-08
1	18711973	18712149	2	4.181e-08
10	105428506	105428652	3	4.19e-08
17	71733130	71733232	2	4.254e-08
5	132948974	132949143	2	4.42e-08
1	16163967	16164123	3	4.44e-08
20	42981178	42981230	2	4.516e-08
12	130604991	130605113	2	4.548e-08
15	70858759	70858889	2	4.753e-08
14	97091902	97092206	3	4.795e-08
22	49448123	49448321	2	4.997e-08
9	116554745	116554783	2	5.13e-08
8	79428313	79428445	5	5.169e-08
1	3649890	3649972	2	5.185e-08
20	61148684	61148895	7	5.192e-08
3	128211096	128211127	2	5.341e-08
1	38529973	38530170	2	5.431e-08
22	45071340	45071417	2	5.474e-08
1	53925109	53925369	4	5.537e-08
5	168358896	168358940	2	5.584e-08
4	108745557	108745594	4	5.779e-08
20	42574332	42574342	2	5.995e-08
12	132905735	132905820	2	6.114e-08
12	9279406	9279458	2	6.135e-08
14	104346508	104346592	3	6.236e-08
3	42947263	42947386	3	6.259e-08
1	9411375	9411485	2	6.287e-08
12	50497778	50498042	4	6.416e-08
1	153175248	153175263	2	6.443e-08
17	31994037	31994197	2	6.548e-08
2	217658323	217658338	2	6.779e-08
14	96180319	96180848	8	7.115e-08
12	52947946	52948072	3	7.268e-08
14	94834215	94834232	2	7.27e-08
10	106241134	106241281	2	7.29e-08
14	92730051	92730227	4	7.48e-08
1	3617823	3617887	2	7.488e-08
17	39405817	39405840	2	7.579e-08
20	58142036	58142181	2	7.686e-08
11	45711244	45711403	3	7.757e-08
10	133852844	133853042	2	7.771e-08
7	5458719	5458902	5	8.027e-08
4	15657820	15657884	2	8.32e-08
13	20458792	20458821	2	8.44e-08
22	23228952	23228989	2	8.683e-08
6	40346035	40346115	3	8.875e-08
11	112885688	112885709	2	9.213e-08
11	119212247	119212364	2	9.225e-08
15	80761195	80761295	3	9.284e-08
7	31232966	31233101	2	9.357e-08
17	63822778	63822839	2	9.682e-08
5	178795567	178795632	2	9.714e-08
20	43936853	43937290	12	9.826e-08
2	8357649	8357844	2	1.007e-07
1	152955543	152955575	2	1.028e-07
1	201181883	201182067	2	1.073e-07
1	29737190	29737285	2	1.078e-07
2	25427064	25427115	3	1.085e-07
2	129548156	129548449	4	1.103e-07
9	131683857	131684041	4	1.113e-07
14	76873765	76873780	2	1.134e-07
12	2332708	2332811	2	1.136e-07
16	88540175	88540397	4	1.192e-07
6	31632171	31632538	6	1.194e-07
14	52537003	52537014	2	1.196e-07
7	45959667	45959834	2	1.211e-07
7	142493674	142493866	3	1.282e-07
11	70395310	70395381	2	1.311e-07
11	119526253	119526305	2	1.328e-07
4	6568049	6568121	2	1.329e-07
6	34663155	34663278	2	1.354e-07
12	130750236	130750329	3	1.442e-07
11	17427028	17427096	2	1.446e-07
17	71739339	71739386	2	1.448e-07
1	208786967	208787002	2	1.455e-07
12	132906376	132906444	5	1.464e-07
16	49572156	49572228	2	1.478e-07
17	76567512	76567557	2	1.487e-07
12	6419280	6419413	3	1.519e-07
5	1724975	1725412	5	1.561e-07
11	13894916	13894940	2	1.569e-07
16	85122186	85122559	3	1.611e-07
6	27730383	27730564	3	1.629e-07
16	2907695	2908246	10	1.686e-07
1	33337112	33337258	2	1.708e-07
15	90371692	90371698	2	1.716e-07
11	82782481	82782647	4	1.778e-07
6	33145396	33145572	3	1.882e-07
19	6134918	6134934	2	1.887e-07
1	2467096	2467101	2	1.904e-07
22	23053020	23053029	2	1.912e-07
9	116904424	116904431	2	1.934e-07
5	172657273	172657466	2	1.948e-07
1	18030034	18030038	2	1.959e-07
8	101118377	101118549	6	1.976e-07
17	9674817	9675213	5	1.976e-07
18	24446311	24446445	2	2.033e-07
16	85137527	85137662	2	2.037e-07
7	150644459	150644632	2	2.123e-07
6	167571172	167571325	2	2.124e-07
1	19122101	19122107	2	2.127e-07
1	14026216	14026361	3	2.133e-07
10	72542391	72542660	4	2.146e-07
2	75938289	75938361	2	2.353e-07
8	22424732	22424809	3	2.404e-07
11	119487653	119487754	2	2.471e-07
19	34302242	34302568	3	2.552e-07
12	1920930	1921116	3	2.563e-07
9	138874004	138874127	2	2.684e-07
2	101618248	101618395	3	2.756e-07
6	54001868	54001896	2	3.008e-07
20	23336944	23337157	3	3.014e-07
2	237897535	237897607	2	3.042e-07
10	50289737	50289761	2	3.227e-07
12	100750652	100751052	7	3.346e-07
16	1730155	1730326	3	3.355e-07
1	147012788	147013021	5	3.562e-07
10	124458896	124459040	2	3.605e-07
11	45070638	45070823	3	3.624e-07
9	116534960	116535014	2	3.674e-07
8	22756088	22756145	2	3.757e-07
10	30720575	30720704	3	3.802e-07
6	42988922	42989097	2	3.983e-07
2	64834106	64834431	5	4.081e-07
17	12694678	12694747	2	4.091e-07
2	223915245	223915523	3	4.151e-07
14	95330880	95330985	2	4.275e-07
16	21205759	21206156	4	4.304e-07
12	1907747	1907762	2	4.371e-07
7	112262546	112262598	4	4.447e-07
15	93123798	93123970	4	4.522e-07
12	133170159	133170343	2	4.579e-07
6	88409436	88409590	2	4.607e-07
16	54404652	54404960	4	4.703e-07
17	39410867	39411082	3	4.724e-07
12	115515096	115515116	2	4.756e-07
1	2501853	2501938	2	4.801e-07
12	116077537	116077673	3	4.816e-07
1	23668691	23668793	2	4.946e-07
8	49468684	49469114	8	4.964e-07
2	100937353	100937638	4	4.983e-07
8	22626630	22626779	2	5.056e-07
2	19557201	19557476	3	5.127e-07
9	117004202	117004338	2	5.176e-07
14	98012978	98013059	2	5.262e-07
10	80127144	80127262	3	5.313e-07
6	1394986	1395279	4	5.372e-07
6	168597173	168597337	3	5.421e-07
17	36103036	36103290	4	5.763e-07
2	70369031	70369141	2	5.804e-07
14	101123481	101123600	3	6.001e-07
6	13924355	13924426	3	6.197e-07
12	117768560	117768755	2	6.472e-07
5	72528678	72528767	2	6.495e-07
6	168426653	168426665	2	6.655e-07
1	153114002	153114116	2	6.831e-07
1	46016123	46016190	3	6.864e-07
2	113326138	113326167	2	6.869e-07
5	26237674	26237729	2	6.874e-07
1	17865653	17865738	3	7.289e-07
8	25864768	25864869	2	7.391e-07
22	25509660	25509668	2	7.654e-07
12	4511651	4511797	2	7.738e-07
3	186926414	186926461	2	7.749e-07
1	3574507	3574705	2	7.763e-07
3	10436176	10436326	4	7.855e-07
2	133417870	133418074	3	8.439e-07
9	123691584	123691675	7	8.499e-07
1	2303963	2304316	4	9.039e-07
5	173513516	173513623	2	9.055e-07
11	111305794	111305955	3	9.122e-07
10	71583676	71583772	2	9.207e-07
6	39694446	39694502	3	9.215e-07
6	168627203	168627269	3	9.269e-07
6	40470154	40470212	2	9.777e-07
15	93126955	93127081	2	9.947e-07
8	37350981	37351057	2	9.957e-07
6	31126981	31127179	6	1.001e-06
21	42733397	42733434	2	1.029e-06
1	152482580	152482668	3	1.067e-06
11	33563377	33563479	2	1.098e-06
14	21467316	21467503	3	1.098e-06
2	19849829	19849888	2	1.106e-06
10	50347920	50348104	2	1.132e-06
16	55423418	55423525	2	1.145e-06
7	150786599	150786647	2	1.164e-06
1	14926373	14926522	2	1.221e-06
12	115130855	115130869	2	1.252e-06
22	46449981	46450115	4	1.255e-06
15	45742261	45742323	3	1.259e-06
16	69154368	69154430	2	1.267e-06
12	56135681	56135694	2	1.277e-06
19	574762	574951	4	1.292e-06
12	2026441	2026497	2	1.309e-06
5	141302758	141302943	4	1.334e-06
5	50265407	50265661	5	1.338e-06
15	77376235	77376430	5	1.343e-06
9	138992270	138992455	2	1.364e-06
1	1377938	1378061	2	1.375e-06
11	115516632	115516714	2	1.377e-06
1	42045587	42045709	2	1.386e-06
5	77146999	77147142	2	1.427e-06
19	6659957	6660076	2	1.432e-06
19	54605593	54605643	2	1.441e-06
1	949392	949635	3	1.444e-06
19	34306694	34306892	2	1.447e-06
1	153124796	153124826	2	1.504e-06
2	8418248	8418403	3	1.512e-06
18	22909073	22909113	2	1.573e-06
3	123813090	123813233	3	1.602e-06
6	105400884	105401187	4	1.612e-06
13	28527119	28527488	4	1.654e-06
11	117520997	117521012	2	1.675e-06
11	112370538	112370589	2	1.679e-06
5	126409153	126409554	9	1.698e-06
1	157962460	157962476	2	1.731e-06
7	99614209	99614406	2	1.755e-06
2	238165653	238165669	2	1.805e-06
9	117030773	117030919	2	1.842e-06
12	3474711	3474759	2	1.845e-06
16	53089278	53089352	2	1.909e-06
11	61159602	61159838	7	1.927e-06
19	57741934	57742445	11	1.933e-06
4	8617839	8617911	2	1.941e-06
1	47695408	47695476	2	1.957e-06
8	142431892	142432029	4	1.989e-06
1	15175286	15175357	2	1.992e-06
7	96650407	96650669	3	2.018e-06
18	8367052	8367099	2	2.042e-06
17	45944385	45944465	2	2.092e-06
14	35450583	35450693	2	2.195e-06
11	66115023	66115046	2	2.213e-06
19	3801727	3801923	6	2.225e-06
11	110584694	110584728	2	2.227e-06
1	12655992	12656376	5	2.258e-06
13	49107519	49107565	2	2.269e-06
2	74601926	74602004	2	2.303e-06
12	1100472	1100496	2	2.317e-06
14	94759436	94759472	3	2.348e-06
15	93353059	93353067	2	2.374e-06
7	149471835	149472135	4	2.375e-06
10	49892741	49893027	8	2.382e-06
4	147043174	147043214	2	2.414e-06
10	73976790	73976971	5	2.421e-06
8	126011784	126011955	2	2.491e-06
21	43735412	43735506	2	2.591e-06
16	1376523	1376556	2	2.627e-06
9	116812382	116812389	2	2.636e-06
20	58713380	58713543	3	2.647e-06
8	134115347	134115662	4	2.668e-06
2	232173822	232173845	2	2.678e-06
14	95826506	95826735	3	2.686e-06
2	238131843	238131972	2	2.751e-06
1	204485075	204485088	2	2.769e-06
16	49672617	49672688	2	2.772e-06
17	76573499	76573575	3	3.058e-06
19	1395229	1395647	4	3.075e-06
3	150690183	150690635	9	3.087e-06
6	147981747	147981774	3	3.108e-06
1	21996199	21996377	4	3.189e-06
11	1283875	1283971	3	3.205e-06
12	55368021	55368197	4	3.218e-06
4	3692375	3692713	3	3.252e-06
17	7486770	7486875	4	3.268e-06
17	28903508	28903643	3	3.372e-06
17	72726802	72726962	2	3.489e-06
21	39644216	39644355	5	3.521e-06
6	33872206	33872384	3	3.575e-06
14	106370021	106370045	2	3.612e-06
14	94831206	94831405	2	3.626e-06
6	31021744	31021827	3	3.632e-06
17	65027100	65027485	5	3.677e-06
3	128210000	128210181	3	3.679e-06
2	121338498	121338608	3	3.705e-06
12	108733253	108733371	7	3.723e-06
20	21685834	21685843	2	3.729e-06
1	230193005	230193197	3	3.754e-06
16	55688330	55688397	2	3.792e-06
6	1186374	1186474	2	3.821e-06
8	9009347	9009402	4	3.826e-06
1	153190007	153190010	2	3.959e-06
2	48982832	48982958	5	4.081e-06
14	52313637	52313854	4	4.122e-06
6	32182002	32182175	3	4.248e-06
17	77216953	77217026	2	4.284e-06
9	135421795	135421852	2	4.315e-06
12	2028156	2028255	2	4.371e-06
5	132097172	132097229	2	4.378e-06
2	39470725	39470751	3	4.417e-06
19	58986876	58987000	2	4.524e-06
15	100666162	100666306	3	4.651e-06
8	86840954	86841011	3	4.654e-06
7	156837017	156837152	2	4.748e-06
6	159586693	159586811	3	4.827e-06
1	9380566	9380801	3	4.879e-06
1	18391989	18392090	2	5.068e-06
6	106035279	106035529	4	5.093e-06
20	37464731	37464901	3	5.178e-06
9	130659670	130659828	3	5.438e-06
18	24445134	24445319	4	5.443e-06
6	41606641	41606870	3	5.446e-06
3	154147953	154147956	2	5.604e-06
22	39966585	39966654	2	5.632e-06
5	10702302	10702347	2	5.821e-06
7	76828885	76829169	4	5.823e-06
3	126236707	126236743	2	5.878e-06
21	45622096	45622123	2	5.895e-06
11	3010456	3010621	2	6.046e-06
7	2566750	2566912	2	6.158e-06
20	39482885	39483088	3	6.231e-06
12	52914409	52914602	2	6.476e-06
7	601283	601418	4	6.664e-06
11	844390	844594	4	6.709e-06
22	23523942	23524137	2	6.924e-06
16	21291325	21291359	2	6.956e-06
1	3401697	3401749	2	6.976e-06
19	50452791	50452837	2	7.076e-06
6	33864726	33864757	3	7.182e-06
1	6105003	6105043	2	7.183e-06
1	230492933	230493134	3	7.223e-06
11	17555063	17555194	3	7.226e-06
5	172662724	172662742	2	7.535e-06
10	73848458	73848826	8	7.597e-06
6	29496514	29496543	2	7.661e-06
16	4665248	4665308	3	7.673e-06
16	85551478	85551515	2	7.755e-06
14	95374254	95374526	3	7.965e-06
19	843940	843996	2	8.006e-06
2	21346738	21346840	4	8.036e-06
11	112353707	112353911	3	8.102e-06
19	55972791	55973112	6	8.332e-06
9	94351568	94351667	2	8.466e-06
5	92275312	92275388	3	8.565e-06
1	2345333	2345476	8	8.608e-06
10	97850322	97850344	2	8.616e-06
9	116841084	116841142	2	8.702e-06
6	169351425	169351480	2	8.782e-06
2	241234834	241234934	3	8.888e-06
2	8301459	8301540	3	9.005e-06
22	19705093	19705097	2	9.113e-06
10	99160096	99160131	2	9.176e-06
10	99080318	99080418	3	9.185e-06
7	50346997	50347082	3	9.337e-06
4	4763259	4763373	4	9.703e-06
5	1885516	1885951	4	9.784e-06
12	116013631	116013663	2	9.951e-06
2	242805838	242805963	3	9.968e-06
13	91826885	91827043	5	1.015e-05
12	115775889	115775939	2	1.016e-05
1	12916036	12916060	2	1.036e-05
1	32714146	32714165	2	1.052e-05
15	78090420	78090711	3	1.059e-05
20	21689861	21690037	2	1.065e-05
1	17878413	17878539	2	1.066e-05
7	25399842	25399872	2	1.096e-05
2	218203191	218203231	2	1.099e-05
15	75641081	75641172	3	1.117e-05
2	237724247	237724427	2	1.124e-05
20	42901593	42901670	2	1.126e-05
2	60763259	60763627	5	1.127e-05
1	15271760	15271831	2	1.136e-05
19	55998656	55998733	2	1.149e-05
1	60018894	60018986	2	1.152e-05
21	39661796	39661957	2	1.154e-05
14	105640082	105640118	2	1.155e-05
6	159359940	159360210	3	1.156e-05
16	54404353	54404409	3	1.162e-05
8	10555382	10555467	2	1.165e-05
16	49696969	49697139	2	1.192e-05
2	51254021	51254171	4	1.193e-05
1	245516882	245516897	2	1.198e-05
10	119478684	119478874	2	1.199e-05
7	25702709	25702849	2	1.201e-05
20	44036547	44036724	2	1.218e-05
12	70329379	70329471	2	1.238e-05
6	33866749	33866988	4	1.239e-05
2	11774271	11774406	3	1.263e-05
18	31020627	31020807	3	1.268e-05
16	31469310	31469489	7	1.288e-05
6	4079528	4079705	4	1.295e-05
10	124610835	124611001	3	1.302e-05
2	236209389	236209564	2	1.304e-05
12	116977878	116977946	2	1.312e-05
1	32410585	32410695	4	1.336e-05
2	239035865	239035965	2	1.338e-05
12	6560689	6560852	5	1.354e-05
11	65487814	65487942	2	1.356e-05
18	21270554	21270563	2	1.378e-05
20	3145178	3145360	4	1.384e-05
15	91415964	91416119	6	1.404e-05
5	138608507	138608520	2	1.418e-05
8	37264327	37264452	3	1.422e-05
12	1922058	1922256	3	1.423e-05
11	111176107	111176295	2	1.426e-05
6	42927199	42927290	4	1.438e-05
12	67072842	67073063	5	1.447e-05
7	156397955	156398568	7	1.456e-05
17	33148277	33148463	2	1.475e-05
12	48397055	48397226	2	1.476e-05
22	46028579	46028728	2	1.524e-05
3	180319558	180319598	2	1.539e-05
1	6132796	6132802	2	1.651e-05
22	50647025	50647116	2	1.743e-05
15	88795560	88795690	2	1.749e-05
17	46669485	46669645	5	1.823e-05
11	18045567	18045720	2	1.844e-05
5	3854537	3854733	3	1.861e-05
3	4910674	4910689	2	1.913e-05
1	13909743	13909835	3	1.918e-05
1	153146929	153146988	2	1.947e-05
1	38942581	38942645	2	1.962e-05
6	168684623	168684758	3	2.006e-05
16	1992631	1992735	2	2.019e-05
1	39249567	39249665	3	2.021e-05
19	47289410	47289504	2	2.022e-05
1	209741713	209741815	2	2.034e-05
2	131486496	131486607	2	2.065e-05
6	166205200	166205241	2	2.068e-05
18	159598	159794	2	2.224e-05
22	23165064	23165133	2	2.259e-05
11	62559339	62559381	3	2.312e-05
17	79317944	79318067	2	2.342e-05
22	45072455	45072492	2	2.348e-05
11	8228022	8228148	2	2.359e-05
20	56176913	56177052	2	2.409e-05
19	46001550	46001759	5	2.412e-05
14	98444476	98444534	3	2.413e-05
16	75148635	75148744	2	2.435e-05
13	22615049	22615335	5	2.457e-05
1	156497763	156497843	3	2.534e-05
2	144533774	144533888	4	2.569e-05
17	28707212	28707462	3	2.572e-05
6	168669248	168669279	2	2.573e-05
22	33455415	33455508	2	2.582e-05
17	10195409	10195470	2	2.603e-05
7	65552226	65552231	2	2.605e-05
7	600452	600659	3	2.614e-05
1	42193193	42193354	2	2.653e-05
7	128579876	128580271	5	2.674e-05
12	53069123	53069193	2	2.695e-05
11	134306005	134306123	3	2.809e-05
1	230513277	230513380	3	2.834e-05
20	24180282	24180334	2	2.839e-05
14	95429455	95429486	2	2.906e-05
6	35890139	35890198	2	2.908e-05
7	23749852	23750086	8	2.965e-05
6	136611553	136611665	3	2.975e-05
19	41855366	41855388	2	2.982e-05
19	34111708	34111734	2	3.044e-05
1	153412246	153412273	3	3.056e-05
4	1243980	1244087	5	3.093e-05
10	125732632	125732843	3	3.131e-05
8	133930777	133930828	2	3.217e-05
16	85927997	85928060	2	3.235e-05
2	3523833	3523936	2	3.279e-05
10	98908962	98909008	2	3.318e-05
18	12287275	12287386	3	3.331e-05
1	221054201	221054274	2	3.349e-05
16	49815210	49815360	2	3.449e-05
20	61848099	61848141	2	3.485e-05
11	17522013	17522077	2	3.508e-05
2	121469286	121469390	2	3.539e-05
3	50542887	50542967	2	3.577e-05
1	20308002	20308098	3	3.593e-05
19	14183018	14183213	5	3.624e-05
11	45707870	45708034	3	3.641e-05
20	46501251	46501270	2	3.642e-05
2	42281980	42282001	2	3.692e-05
2	10987370	10987682	3	3.719e-05
14	95015029	95015208	2	3.805e-05
2	238066145	238066289	2	3.892e-05
8	144912049	144912075	3	3.916e-05
12	111537057	111537105	2	3.921e-05
1	149871937	149871946	2	3.933e-05
15	74523417	74523578	2	3.996e-05
1	160865097	160865147	2	4.017e-05
10	85953460	85953592	2	4.067e-05
11	45535703	45535717	2	4.105e-05
16	87916246	87916303	2	4.129e-05
1	3524425	3524460	2	4.138e-05
17	8079954	8079963	2	4.169e-05
3	160818961	160819001	3	4.235e-05
5	138634374	138634508	2	4.258e-05
16	49674772	49675094	3	4.292e-05
2	5696271	5696414	4	4.361e-05
19	29584534	29584549	2	4.361e-05
22	39240659	39240705	2	4.395e-05
1	38940705	38940902	3	4.408e-05
6	39585343	39585533	2	4.475e-05
1	167090972	167091162	4	4.549e-05
6	40639953	40640114	2	4.575e-05
11	13945715	13945886	2	4.611e-05
15	70022989	70023183	2	4.659e-05
11	113143180	113143212	2	4.718e-05
17	40180708	40180851	3	4.721e-05
17	72732432	72732824	5	4.736e-05
1	35259713	35259751	3	4.773e-05
1	20306195	20306300	3	4.783e-05
9	98113462	98113544	2	4.798e-05
12	132340356	132340462	3	4.995e-05
16	20709238	20709243	2	5.003e-05
1	108023249	108023487	6	5.004e-05
17	55344913	55344951	2	5.025e-05
1	5462775	5462831	2	5.026e-05
5	72528111	72528315	3	5.035e-05
21	36074660	36074842	3	5.138e-05
20	23014939	23014986	2	5.157e-05
1	227748696	227748720	3	5.174e-05
5	177974413	177974454	2	5.449e-05
6	111279552	111279646	4	5.489e-05
12	132863109	132863119	2	5.567e-05
11	44951252	44951390	2	5.661e-05
7	155963075	155963098	2	5.886e-05
14	102976856	102976999	2	6.005e-05
7	1572252	1572328	2	6.015e-05
6	1296864	1297025	2	6.085e-05
17	76640910	76641148	4	6.111e-05
12	52399713	52399732	2	6.168e-05
1	47016749	47016900	2	6.178e-05
9	138370236	138370298	2	6.178e-05
3	142681516	142681596	2	6.182e-05
16	2908892	2908935	3	6.196e-05
1	201140803	201140945	5	6.203e-05
12	115341033	115341179	2	6.227e-05
1	201085194	201085395	3	6.229e-05
15	93353380	93353423	2	6.288e-05
6	168063188	168063254	2	6.321e-05
16	19869786	19869791	2	6.479e-05
20	43343233	43343516	5	6.629e-05
11	45718455	45718465	2	6.652e-05
16	34968739	34968752	2	6.676e-05
2	242004954	242005102	2	6.699e-05
10	92900861	92900865	2	6.708e-05
10	21806896	21807212	4	6.873e-05
1	203199833	203199913	3	6.908e-05
12	52294251	52294384	2	6.914e-05
8	26725982	26726144	2	7.122e-05
11	10477821	10477848	2	7.154e-05
1	2163437	2163530	3	7.184e-05
12	132904540	132904797	3	7.196e-05
10	132873657	132873830	4	7.197e-05
1	949850	949894	2	7.198e-05
20	18964793	18964865	2	7.228e-05
11	15132665	15132815	2	7.239e-05
22	44568337	44568424	3	7.412e-05
10	71712830	71712879	2	7.434e-05
8	41517827	41518052	4	7.448e-05
22	23271715	23271839	2	7.507e-05
4	8271196	8271237	2	7.747e-05
11	119526802	119526844	2	7.808e-05
15	69962061	69962127	2	7.891e-05
6	13295894	13295983	5	7.912e-05
5	177876830	177876931	3	7.935e-05
10	6170886	6170927	2	7.991e-05
6	31549929	31550091	2	8.021e-05
1	17475656	17475833	3	8.152e-05
22	18592506	18592556	2	8.195e-05
9	96660845	96660958	3	8.223e-05
4	7187171	7187329	2	8.341e-05
8	86349742	86349755	2	8.675e-05
17	9924800	9924870	2	8.795e-05
10	134211857	134211909	3	8.824e-05

## Sheet: Table S3
Table S3: overlap of epigenome-wide significant CpG-sites between our study, Andrews et al. and Inkster et al.
CpG: CpG-site
chr: chromosome
pos_hg19: base pair position, based on hg19
beta_meta: effect-size estimate of meta-analysis in BET/ITU/PREDO, based on inflation correction effect-size estimates in BET, ITU and PREDO
p_meta: nominal p-value of meta-analysis, based on inflation correction effect-size estimates in BET, ITU and PREDO
beta_Inkster: effect size estimate in Inkster et al.
p_Inkster: nominal p-value in Inkster et al.
beta_Andrews: effect size estimate in Andrews et al.
p_Andrews: nominal p-value in Andrews et al.
Note that we flipped the effect size estimates given in Andrews et al. and Inkster et al. to match them to our direction of effects using males as reference category
Note that the effect size given in Inkster et al. is based on DNAm beta-values as opposed to DNAm M-values used in Andrews et al. and in our study
CpG	chr	pos_hg19	beta_meta	p_meta	beta_Inkster	p_Inkster	beta_Andrews	p_Andrews
cg12691488	1	243053673	-1.46739	2.9e-248	-0.262588	1.03e-90	-1.19304	4.16967e-128
cg13631318	11	13987766	-0.803341	5.35e-98	-0.0448044	7.05e-45	-0.61205	3.30151e-83
cg08721112	1	146553807	-0.339716	2.657e-74	-0.0438579	1.04e-25	-0.330712	5.36524e-59
cg11465372	12	53171191	-0.596824	8.799e-71	-0.113853	1.02e-21	-0.398988	1.48503e-50
cg16743289	1	174968144	0.325001	3.297e-62	0.0632147	2.28e-30	0.313503	7.13132e-46
cg13778848	10	80746999	-0.642932	5.821e-60	-0.137148	5.45e-27	-0.515871	4.06303e-61
cg06710937	13	23489940	0.929867	1.233e-53	0.0705512	7.6e-21	1.16195	2.49392e-79
cg00209786	20	56752779	-0.366501	1.856e-50	-0.0593789	4.26e-13	-0.222053	1.89938e-26
cg04102734	1	209406725	-0.36895	4.19e-49	-0.105735	2.7e-13	-0.392063	5.32699e-59
cg04675221	16	88492868	-0.414105	1.113e-48	-0.0689842	1.91e-16	-0.264817	2.17798e-25
cg24402372	12	52997366	-0.443526	3.118e-48	-0.0832222	1.27e-12	-0.204554	5.49924e-19
cg05661164	12	52715043	-0.325619	3.915e-48	-0.0977818	3.33e-20	-0.263931	4.35383e-35
cg01432902	1	3478216	-0.415805	9.205e-48	-0.0731132	6.41e-18	-0.333377	4.95659e-39
cg03902093	3	128444369	-0.397791	4.552e-47	-0.0611026	1.84e-20	-0.336046	1.37429e-32
cg26976108	12	52867568	-0.395807	2.661e-44	-0.0528591	2.03e-09	-0.268299	4.59863e-22
cg02101892	16	49525225	-0.580156	4.777e-44	-0.0984472	1.62e-24	-0.39001	5.08767e-28
cg10236962	15	70126655	-0.418193	1.56e-43	-0.0783476	2.31e-16	-0.274913	2.16509e-38
cg20862119	12	53171017	-0.606457	3.84e-43	-0.136796	1.65e-16	-0.402583	8.68611e-35
cg01613048	4	7131403	-0.371291	1.359e-41	-0.0607115	2.45e-14	-0.303063	1.13374e-34
cg07007986	14	95105801	-0.396984	7.744e-41	-0.0628396	3.41e-24	-0.283207	2.31786e-30
cg23958319	11	113143180	-0.286289	5.797e-40	-0.0447138	1.09e-10	-0.189947	2.05491e-27
cg24749860	10	80231268	-0.437972	4.486e-39	-0.0414189	4.99e-12	-0.240873	2.37818e-11
cg26116551	19	30863260	-0.389132	9.868e-39	-0.0886654	1.69e-18	-0.262975	1.26055e-25
cg26270261	12	53200845	-0.329201	1.018e-38	-0.0508174	6.45e-11	-0.19921	1.5211e-24
cg15393733	12	53189841	-0.515757	1.028e-38	-0.0918008	3.41e-17	-0.292274	1.67589e-26
cg22744818	22	39917833	0.300522	2.012e-38	0.0365326	3.02e-22	0.273691	3.08007e-50
cg14486892	9	116813975	-0.540167	2.734e-38	-0.0864634	1.16e-16	-0.369729	7.09207e-28
cg11934394	12	53215390	-0.380395	9.679e-38	-0.0421239	1.88e-09	-0.209816	6.04986e-21
cg18390345	10	98939912	-0.24124	1.736e-37	-0.0346718	2.54e-16	-0.143282	4.32871e-19
cg08495878	14	95027859	-0.497489	2.112e-37	-0.0947815	2.79e-19	-0.364917	1.9287e-27
cg03618918	1	160865097	-0.397767	1.887e-36	-0.0543525	3.33e-17	-0.450437	2.57392e-54
cg21691717	1	153321907	-0.407977	2.505e-36	-0.0503912	2.34e-09	-0.26635	6.61468e-22
cg04880990	12	52887566	-0.442771	2.54e-36	-0.0384284	9.27e-12	-0.284287	2.8526e-19
cg27250607	16	88482824	-0.477618	3.016e-36	-0.0631605	2.16e-12	-0.218922	2.07891e-12
cg03627738	10	80477516	-0.469072	3.246e-36	-0.0799675	8.32e-18	-0.29204	8.53018e-24
cg04276316	1	2572242	-0.316223	4.445e-36	-0.0398954	1.21e-10	-0.169896	1.49437e-13
cg20666585	15	31523186	-0.327127	7.346e-36	-0.0564197	2.53e-12	-0.212634	2.3101e-25
cg18885372	14	95107019	-0.433369	1.926e-35	-0.0626554	1.6e-15	-0.290723	1.04895e-28
cg25357194	12	52996658	-0.347878	2.025e-35	-0.0730662	3.1e-16	-0.223876	1.61924e-22
cg04011707	16	88480909	-0.422835	3.628e-35	-0.0573899	2.66e-10	-0.213988	1.13926e-12
cg16688437	2	208632990	-0.548887	1.492e-34	-0.0468755	1.56e-14	-0.482327	9.01878e-34
cg18342673	10	80339185	-0.494961	2.019e-34	-0.198622	1.78e-28	-0.497726	2.50248e-69
cg23710611	1	58098908	-0.416657	2.536e-34	-0.0438867	2.55e-18	-0.262308	8.21416e-26
cg07545858	16	88482626	-0.650658	6.825e-34	-0.126777	1.59e-14	-0.375633	2.68159e-17
cg20141817	1	153124825	-0.388515	8.686e-34	-0.0367239	1.41e-12	-0.255148	5.43694e-21
cg00038857	17	32645753	-0.42825	9.059e-34	-0.0505151	5.61e-08	-0.330287	3.84804e-20
cg19593660	8	142483022	-0.421955	9.225e-34	-0.0578349	5.35e-12	-0.290178	7.93296e-19
cg24082440	21	33672186	0.28505	1.063e-33	0.0475424	3.09e-13	0.253945	7.48973e-31
cg23021059	12	53013344	-0.398898	1.764e-33	-0.0732007	1.59e-17	-0.320432	6.54441e-28
cg07017706	12	53013331	-0.476035	2.678e-33	-0.0740483	5.29e-17	-0.299964	4.23974e-20
cg21489266	3	46619131	-0.197409	6.038e-33	-0.0331291	2e-11	-0.177919	2.80172e-32
cg13192180	17	65717569	-0.992819	8.185e-33	-0.0856931	1.51e-29	-0.77076	3.57632e-100
cg00386405	19	30863275	-0.247359	1.3e-32	-0.098089	1.62e-23	-0.240411	2.33297e-30
cg17091301	2	133171381	0.671179	1.41e-32	0.0809754	1.39e-15	0.489547	2.45463e-22
cg01973174	1	3441168	-0.346791	3.656e-32	-0.019036	2.67e-14	-0.270262	1.85452e-29
cg03333188	16	49496733	-0.413427	7.427e-32	-0.0820374	2.28e-19	-0.270968	1.01829e-25
cg19744211	14	95079224	-0.332272	9.502e-32	-0.057963	2.55e-20	-0.219713	8.69033e-21
cg25785303	2	11681908	-0.399082	1.607e-31	-0.0540258	5.28e-11	-0.204862	8.04427e-17
cg00676085	12	52991945	-0.471456	3.622e-31	-0.0251667	3.64e-13	-0.305137	2.60856e-30
cg27541317	1	149871625	0.278616	3.871e-31	0.0398945	1.03e-11	0.227376	3.79897e-20
cg03892041	16	88492755	-0.514755	6.906e-31	-0.0444435	1.11e-08	-0.290783	3.14519e-12
cg17298510	6	40551465	-0.425641	7.885e-31	-0.0929971	4.6e-19	-0.342251	7.07037e-27
cg06263178	16	49686567	-0.653308	1.018e-30	-0.109507	6.26e-18	-0.506267	7.7006e-29
cg05347635	1	3466879	-0.303815	1.387e-30	-0.046075	7.69e-09	-0.198025	6.14145e-16
cg14075413	14	95028105	-0.393233	1.602e-30	-0.0662913	5.91e-19	-0.281855	1.25384e-20
cg06759085	2	191555076	-0.547535	1.987e-30	-0.0838457	1.16e-11	-0.483357	3.8726e-53
cg15852125	12	52967677	-0.43804	5.701e-30	-0.0637752	5.04e-17	-0.279292	3.10559e-19
cg15394297	10	80066609	-0.425618	7.72e-30	-0.0544917	2.4e-11	-0.279823	1.3798e-17
cg22872885	10	80615772	-0.469043	1.409e-29	-0.108072	5.03e-19	-0.385491	9.79564e-30
cg17054697	11	45717592	-0.315421	1.664e-29	-0.076661	1.18e-09	-0.16682	7.49481e-15
cg06083483	17	32646006	-0.343657	3.947e-29	-0.0741359	3.52e-11	-0.270347	1.56033e-20
cg21109025	17	32580869	-0.768404	7.222e-29	-0.14834	3.4e-15	-0.605524	1.82452e-20
cg12601118	17	9859123	-0.623973	9.388e-29	-0.102943	4.18e-14	-0.408487	1.75517e-14
cg11653519	10	125222790	-0.401346	2.111e-28	-0.0460171	6.62e-12	-0.240764	2.7591e-16
cg18828137	12	52968145	-0.605564	2.361e-28	-0.111807	1.36e-19	-0.404611	2.6854e-39
cg14234083	17	71731988	-0.265861	2.392e-28	-0.0377089	2.02e-09	-0.144745	1.76596e-11
cg08499840	17	32612007	-0.597185	3.023e-28	-0.140982	2.61e-17	-0.591955	2.16134e-25
cg18795022	1	7587410	-0.46732	3.398e-28	-0.0964897	1.12e-22	-0.370715	5.17291e-42
cg20681321	10	129683366	-0.358143	3.886e-28	-0.058601	6.57e-11	-0.185319	8.05742e-19
cg23284931	11	13983273	-0.489992	4.878e-28	-0.0897508	7.9e-20	-0.489442	1.55573e-31
cg27360784	16	49525304	-0.271686	5.181e-28	-0.0474745	9.1e-14	-0.205932	4.17265e-19
cg11643285	3	16411667	0.200938	6.094e-28	0.0596373	8.85e-29	0.202626	4.93591e-52
cg04665124	12	130604404	-0.546213	6.309e-28	-0.0183295	3.38e-10	-0.564656	5.02876e-20
cg06895005	16	86168540	-0.341485	6.839e-28	-0.026958	3.31e-14	-0.215436	9.35549e-16
cg15369531	3	51997385	-0.398999	8.615e-28	-0.0649758	7.81e-09	-0.262666	7.69274e-25
cg04732193	1	209858581	-0.585556	9.374e-28	-0.0829564	6.59e-17	-0.356983	1.25504e-37
cg02666627	1	18931477	-0.400892	2.027e-27	-0.114812	6.23e-16	-0.335997	2.61336e-26
cg12090001	12	52761221	-0.251632	3.49e-27	-0.0306275	4.21e-09	-0.213101	3.95551e-20
cg05748238	16	88481008	-0.47417	3.598e-27	-0.0648816	9.04e-12	-0.203901	8.88777e-12
cg12758039	1	48447108	-0.353845	4.321e-27	-0.0466151	8.96e-10	-0.167399	1.61772e-14
cg20048529	7	98740022	-0.244031	5.459e-27	-0.0322213	3.71e-12	-0.240977	7.15515e-28
cg11508714	2	238343757	-0.28993	5.632e-27	-0.0339477	2.41e-16	-0.200111	4.8013e-19
cg23322812	10	88024673	-0.413357	8.498e-27	-0.0864637	2.18e-09	-0.174285	1.08091e-13
cg13914004	9	130659670	-0.264893	8.575e-27	-0.0169954	8.42e-16	-0.169101	4.8103e-14
cg14436106	9	116817641	-0.623098	9.598e-27	-0.180598	4.25e-25	-0.562394	9.50098e-41
cg08420135	12	52717725	-0.341975	9.936e-27	-0.0614135	3.39e-13	-0.207491	1.32072e-15
cg00319893	1	181526714	-0.363716	1.26e-26	-0.0486941	4.89e-22	-0.235499	6.09093e-20
cg00495476	6	168061660	-0.380425	1.703e-26	-0.0753299	5.06e-12	-0.241119	4.96124e-14
cg01424263	10	77221564	-0.367155	1.765e-26	-0.0838608	3.67e-16	-0.236224	2.45047e-23
cg01699430	12	111484977	-0.315503	1.916e-26	-0.0578305	3.48e-09	-0.212061	1.84611e-15
cg24964130	2	133197577	0.566217	2.014e-26	0.0369953	1.79e-14	0.45516	1.05887e-22
cg13404951	12	119742417	-0.405703	2.032e-26	-0.0886429	6.38e-15	-0.253481	2.26911e-16
cg01915328	14	95513854	-0.405434	2.264e-26	-0.0523922	1.33e-13	-0.226503	4.33869e-11
cg11932548	12	53183047	-0.271365	2.843e-26	-0.0644579	3.41e-09	-0.168539	2.91927e-12
cg13648045	17	32579022	-0.476948	2.941e-26	-0.0311821	1.86e-19	-0.364123	7.42482e-23
cg06140900	6	33868466	-0.315168	3.527e-26	-0.0565601	8.65e-10	-0.18234	5.45363e-19
cg19567866	5	136682394	-0.316187	3.616e-26	-0.0677939	7.99e-14	-0.208664	9.05174e-16
cg12575434	11	14214472	-0.887066	6.458e-26	-0.256221	1.34e-46	-0.776567	4.84244e-93
cg03219768	17	76641090	-0.372833	7.021e-26	-0.0446154	3.41e-08	-0.144426	2.54119e-08
cg23393637	14	95513095	-0.266534	9.81e-26	-0.0519719	2.17e-14	-0.177316	4.0226e-13
cg10092518	1	57670054	-0.378344	1.277e-25	-0.113068	9.19e-16	-0.24423	5.93738e-19
cg25363387	17	63823864	-0.500286	1.352e-25	-0.0952418	6.52e-12	-0.369507	1.30054e-20
cg24338780	1	174968123	0.252514	1.593e-25	0.0121349	2.94e-16	0.240137	1.31575e-27
cg20769487	1	3523600	-0.299678	1.895e-25	-0.0507973	4.14e-09	-0.202778	1.4753e-23
cg22686124	1	245836513	-0.578143	3.584e-25	-0.051827	3.79e-15	-0.394702	1.29886e-17
cg03728674	16	88485656	-0.348848	3.613e-25	-0.0378881	4.57e-08	-0.192706	7.84911e-12
cg07816873	12	1100472	0.250079	3.919e-25	0.0509326	1.16e-17	0.341597	4.3412e-37
cg00299737	16	49671991	-0.557819	4.72e-25	-0.0426109	5.48e-16	-0.572547	7.57718e-27
cg18014842	11	126355874	-0.245466	4.789e-25	-0.0331221	4.91e-09	-0.163721	3.63926e-19
cg22001483	6	168109493	-0.270278	4.947e-25	-0.0325828	3.57e-08	-0.161544	4.13658e-11
cg01987353	17	32569640	-0.575969	6.959e-25	-0.113454	3.23e-15	-0.497102	9.97616e-20
cg06094515	10	124400447	-0.425153	1.603e-24	-0.0496156	2.96e-13	-0.262141	1.071e-13
cg22930888	2	121708514	-0.39442	1.724e-24	-0.0942625	1.41e-10	-0.167984	1.47413e-11
cg00038675	1	152853543	-0.217227	2.148e-24	-0.0410291	1.09e-10	-0.185326	2.01899e-19
cg09204631	10	80655376	-0.489701	2.244e-24	-0.0842768	3.4e-19	-0.274141	1.38328e-19
cg13908827	2	240429013	-0.228126	2.354e-24	-0.0309262	1.88e-08	-0.105739	7.54895e-08
cg13984563	14	95047655	-0.272491	4.264e-24	-0.0627248	7.79e-21	-0.278896	5.74139e-26
cg04656009	17	32645806	-0.33055	5.5e-24	-0.0443823	5.69e-09	-0.259204	1.79458e-20
cg17521156	10	44198440	-0.275271	5.955e-24	-0.0362861	1.06e-09	-0.200034	3.94318e-15
cg26281310	20	58149139	-0.297453	7.441e-24	-0.0582153	2.13e-12	-0.18912	1.26808e-16
cg26022064	7	98739782	-0.270733	8.642e-24	-0.0428559	5.45e-12	-0.270954	6.72618e-28
cg02383399	10	79955371	-0.53543	9.446e-24	-0.0725101	7.11e-27	-0.295918	6.17016e-58
cg24767237	5	172662724	-0.300268	1.396e-23	-0.0540093	2.8e-09	-0.136435	2.79279e-10
cg14218747	15	69883108	-0.314677	1.489e-23	-0.111632	7.41e-15	-0.27933	2.11436e-20
cg18549688	2	236299625	-0.243107	1.617e-23	-0.0648895	5.26e-16	-0.152169	3.48386e-10
cg20408339	17	72325008	-0.361857	1.685e-23	-0.078208	2.54e-08	-0.18508	2.74122e-11
cg25305993	1	181382934	-0.241377	1.977e-23	-0.0395956	7.76e-10	-0.165624	1.5812e-17
cg01520122	17	32595801	-0.605751	2.292e-23	-0.111086	4.26e-18	-0.559407	8.36493e-28
cg19910802	14	96520233	-0.339194	2.612e-23	-0.0791614	4.41e-11	-0.203636	1.72157e-10
cg24119717	5	139488731	-0.251848	2.743e-23	-0.0376269	1.21e-12	-0.222854	3.17941e-20
cg08277921	14	96509376	-0.404921	3.333e-23	-0.105641	1.04e-14	-0.214794	3.79742e-15
cg24050519	1	3436037	-0.263976	3.455e-23	-0.0496723	4.72e-09	-0.255083	3.2269e-17
cg16996788	6	168106222	-0.319944	3.537e-23	-0.0469752	4.29e-08	-0.142874	9.80096e-09
cg05259891	2	102866879	-0.259448	3.546e-23	-0.0533574	2.29e-08	-0.257599	1.44927e-15
cg07170546	10	124459039	-0.288056	4.176e-23	-0.0827514	9.6e-12	-0.190978	1.8157e-12
cg00249614	1	59593751	-0.389354	5.022e-23	-0.0598271	5.9e-09	-0.229408	4.06698e-19
cg12067997	12	3583597	-0.217875	5.083e-23	-0.0323083	1.64e-09	-0.138148	1.10368e-12
cg06734169	3	37216510	-0.256643	6.769e-23	-0.0363633	2.15e-10	-0.204995	8.14003e-18
cg15172734	3	57743377	-0.463901	6.794e-23	-0.100342	4.37e-14	-0.479093	3.95406e-24
cg00524023	6	40886605	-0.379191	7.127e-23	-0.107635	5.28e-17	-0.239486	5.499e-20
cg01567509	1	15104223	-0.402011	7.762e-23	-0.052615	4.56e-10	-0.268485	3.55829e-10
cg06580689	17	6268437	-0.251716	9.341e-23	-0.0433774	1.8e-10	-0.160065	1.81374e-11
cg13916080	9	129624994	-0.206278	1.03e-22	-0.0407169	3.88e-12	-0.177748	2.79718e-18
cg26910132	1	18396374	-0.513396	1.093e-22	-0.0762998	2.28e-10	-0.258405	2.16408e-12
cg23197460	4	144436129	-0.187988	1.336e-22	-0.0363999	3.05e-13	-0.183529	2.6028e-23
cg07630274	10	71583235	-0.264229	1.532e-22	-0.0455547	3.34e-10	-0.168006	1.31589e-13
cg19411734	1	13877579	-0.536581	1.574e-22	-0.099598	1.56e-16	-0.3494	4.63187e-16
cg02905198	12	54070610	0.217023	1.881e-22	0.0354679	3.54e-13	0.215912	2.10442e-23
cg10896609	6	168594903	-0.333017	1.943e-22	-0.0650186	4.48e-09	-0.205904	4.73193e-08
cg05184767	4	7131061	-0.354028	2.11e-22	-0.0942101	5.29e-12	-0.249934	2.74227e-17
cg25050479	11	45718671	-0.395531	2.168e-22	-0.103392	1.16e-08	-0.176737	3.82611e-10
cg14536194	14	95157213	-0.417565	2.677e-22	-0.0405264	3.93e-13	-0.214713	5.26544e-08
cg14776040	11	27948182	-0.245483	3.28e-22	-0.0443474	6.25e-11	-0.185019	7.34898e-15
cg19455144	2	238179180	-0.416266	3.396e-22	-0.0712705	1.64e-13	-0.230629	7.10812e-11
cg04914996	3	186915259	-0.175643	3.989e-22	-0.0300796	1.41e-09	-0.140874	1.94417e-17
cg12851514	20	18775065	0.230792	4.146e-22	0.0308484	5.73e-09	0.150649	4.50718e-12
cg06785788	3	186953699	-0.405025	4.558e-22	-0.0721614	5.95e-10	-0.278208	1.39244e-12
cg19708055	6	168045556	-0.284952	4.604e-22	-0.0843468	1.55e-08	-0.220451	2.73025e-14
cg04838191	2	238214874	-0.538159	5.821e-22	-0.124173	8.01e-14	-0.359799	3.87214e-12
cg00793719	14	95477946	-0.435352	8.091e-22	-0.118614	2.41e-22	-0.325423	2.75159e-14
cg26102435	14	99507062	-0.29804	8.206e-22	-0.077501	1.59e-16	-0.19202	1.03196e-10
cg26673784	10	80787497	-0.21866	8.488e-22	-0.0321891	8.29e-11	-0.203821	2.94141e-24
cg26501046	2	218466307	-0.319702	9.76e-22	-0.0483785	5.1e-09	-0.177364	2.80234e-18
cg18390991	2	217672659	-0.380979	1.003e-21	-0.0660221	1.21e-11	-0.219536	1.56393e-23
cg23735482	10	26222654	-0.234614	1.042e-21	-0.0547149	8.41e-17	-0.154864	5.40205e-13
cg14384933	7	25667952	-0.384303	1.172e-21	-0.0878721	8.93e-10	-0.226777	3.73578e-12
cg24176288	12	2221304	-0.239458	1.197e-21	-0.114408	6.03e-26	-0.280351	2.99647e-29
cg17566735	3	171527257	-0.243349	1.367e-21	-0.0552003	5.91e-15	-0.190516	1.65376e-17
cg23068476	12	2613703	-0.500603	1.373e-21	-0.100633	2.82e-09	-0.34804	1.03105e-19
cg08215774	11	17803421	-0.35994	1.462e-21	-0.0769725	1.98e-08	-0.244976	5.06518e-17
cg10837116	12	53069933	-0.264472	1.717e-21	-0.0325279	1.27e-09	-0.116534	7.66678e-08
cg10711778	2	202317236	-0.235511	1.746e-21	-0.0241759	3.32e-09	-0.161213	1.63436e-13
cg18789177	2	217729408	-0.416193	2.139e-21	-0.0912083	1.82e-09	-0.199395	4.65907e-12
cg13659542	2	31044986	-0.251109	2.153e-21	-0.0391762	3.74e-09	-0.139214	1.25566e-08
cg02191985	20	31595115	-0.326396	2.36e-21	-0.0475073	1.45e-08	-0.194567	9.29873e-12
cg21148594	14	65704156	-0.266327	3.195e-21	-0.0356889	8.69e-23	-0.293934	3.02885e-64
cg02753719	17	66657633	-0.410381	3.569e-21	-0.0667911	3.12e-09	-0.22178	1.64153e-10
cg16383503	16	49802298	-0.602767	3.726e-21	-0.113901	5.95e-21	-0.469708	2.20445e-32
cg11336539	1	28994987	0.168397	3.747e-21	0.0212533	3.63e-08	0.174432	3.29128e-29
cg18379413	19	52074293	-1.14346	3.93e-21	-0.0258701	4.13e-26	-1.28533	2.75648e-29
cg06527919	1	181480848	-0.477267	3.988e-21	-0.0927018	8.01e-26	-0.362981	7.39763e-34
cg04772948	20	22401407	-0.559206	4.917e-21	-0.086211	1.42e-24	-0.378015	1.19868e-25
cg23398318	14	99664135	-0.549101	6.672e-21	-0.0832554	9.64e-09	-0.314499	2.57136e-08
cg08486903	7	98739496	-0.276273	7.185e-21	-0.0559136	2.73e-16	-0.317241	6.48993e-31
cg01193174	15	70028266	-0.371553	8.397e-21	-0.0938455	4.13e-11	-0.249513	1.05172e-16
cg03229638	20	39309738	-0.314538	8.438e-21	-0.0378339	9.73e-10	-0.252056	2.11026e-24
cg00339740	2	144664540	0.659918	1.09e-20	0.0884784	2.69e-12	0.609552	3.96938e-24
cg00883565	10	133851416	-0.221895	1.144e-20	-0.0627057	5.04e-21	-0.225946	3.8284e-27
cg02596960	12	114985224	-0.308958	1.177e-20	-0.0683226	6.82e-11	-0.321855	2.72808e-39
cg17864156	17	32582828	-0.395003	1.186e-20	-0.0718785	2.85e-12	-0.309962	2.51641e-14
cg16883475	10	80817545	-0.283266	1.874e-20	-0.0491929	6.34e-09	-0.201442	5.49013e-21
cg13941801	9	98585586	-0.560981	1.891e-20	-0.0118151	5.33e-09	-0.401948	1.99068e-12
cg06354527	6	168122755	-0.303273	2.016e-20	-0.058663	4.22e-08	-0.234159	3.42872e-12
cg12010750	11	17803160	-0.321027	2.248e-20	-0.0461875	1.02e-08	-0.232259	1.83838e-14
cg18826352	20	57765900	-0.250508	2.293e-20	-0.0417767	2.53e-09	-0.118775	6.23283e-08
cg17291001	14	95107626	-0.381692	2.309e-20	-0.0667047	7.75e-18	-0.273303	5.04837e-24
cg08435240	21	39643733	-0.403353	2.462e-20	-0.0655376	1.53e-11	-0.256788	1.04141e-08
cg03309252	9	98314632	-0.316992	2.786e-20	-0.0471156	3.19e-09	-0.231882	1.87914e-17
cg25968247	3	57581113	-0.234219	3.28e-20	-0.0556535	2.18e-16	-0.267762	8.90835e-27
cg26127166	9	116812388	-0.667777	3.525e-20	-0.0317748	5.7e-08	-0.323393	1.1211e-12
cg04738237	2	121622953	-0.427448	3.996e-20	-0.06903	5.25e-09	-0.162468	1.36548e-09
cg16207263	14	99413386	-0.519084	4.124e-20	-0.0517583	8.16e-31	-0.391547	2.52694e-46
cg12421966	2	240649725	-0.250141	4.459e-20	-0.0341807	6.06e-09	-0.11685	2.46991e-10
cg09284102	16	66116829	-0.442786	4.676e-20	-0.108646	6.97e-14	-0.250869	3.37517e-12
cg05241431	16	49895551	-0.469014	4.934e-20	-0.0250318	2.03e-09	-0.301754	2.972e-21
cg12596692	1	57773982	-0.278575	5.072e-20	-0.0476166	2.21e-10	-0.210972	7.44792e-21
cg10119001	1	153114766	-0.372971	5.839e-20	-0.122031	1.46e-18	-0.342948	3.3702e-19
cg06686156	16	20420222	-0.220568	5.93e-20	-0.0497686	6.43e-14	-0.148607	2.22959e-16
cg11297236	16	20416475	-0.213614	7.43e-20	-0.0412182	1.01e-09	-0.173649	2.50579e-20
cg17367948	17	71863334	-0.259858	7.839e-20	-0.0440324	4.86e-10	-0.176339	6.25933e-12
cg01604404	2	237460590	-0.32278	7.965e-20	-0.101857	2.18e-18	-0.30714	1.42434e-18
cg07533617	11	117624926	-0.359105	8.02e-20	-0.0659738	1.49e-11	-0.168417	2.02493e-10
cg09672448	16	49594026	-0.529791	8.383e-20	-0.0987614	1.24e-14	-0.41597	3.95885e-19
cg10776186	13	25875020	0.307884	8.933e-20	0.0590234	3.47e-12	0.251695	1.90702e-15
cg23686029	1	3435989	-0.274172	1.003e-19	-0.0392099	1.39e-08	-0.192283	4.16531e-16
cg25042671	14	94849061	-0.450544	1.223e-19	-0.0475747	4.41e-08	-0.245184	2.86896e-11
cg04836442	1	181204428	-0.383852	1.271e-19	-0.121653	3.08e-15	-0.256305	2.01342e-18
cg24593363	1	2482848	-0.298088	1.279e-19	-0.0354049	3.67e-08	-0.158424	9.09333e-10
cg23447202	17	12471472	-0.30601	1.622e-19	-0.05462	4.54e-10	-0.189654	1.36695e-10
cg25372085	10	80528720	-0.282218	2.177e-19	-0.0151777	6.1e-08	-0.184078	3.59531e-12
cg26096646	12	7448133	-0.401676	2.211e-19	-0.081913	3.85e-10	-0.194487	1.63603e-09
cg09266602	8	49469775	-0.271306	2.417e-19	-0.053291	1.31e-18	-0.218596	2.54746e-17
cg08187814	2	145202065	0.423841	2.465e-19	0.0108622	8.23e-08	0.412345	7.19815e-18
cg03348792	12	53075482	-0.470294	2.7e-19	-0.0880735	5.1e-16	-0.303477	7.72255e-25
cg04085339	1	174967695	0.272573	2.814e-19	0.0637859	2.52e-23	0.292796	1.00253e-38
cg16011217	1	152777382	-0.560434	2.877e-19	-0.108774	1.71e-23	-0.473589	4.27379e-51
cg11525548	1	7611041	-0.30345	2.988e-19	-0.0481359	2.01e-11	-0.232485	2.84245e-18
cg19688761	10	129785464	-0.352946	3.166e-19	-0.0754394	1.23e-14	-0.21429	1.75734e-20
cg02343962	15	70233653	-0.33781	3.697e-19	-0.0638952	7.24e-14	-0.259769	1.29394e-29
cg21215218	1	19011172	-0.323379	3.915e-19	-0.0473472	6e-18	-0.215026	6.01562e-18
cg10573530	4	153859443	-0.219329	3.956e-19	-0.0690459	7.71e-15	-0.190419	6.05071e-13
cg02325951	14	89878619	-0.779111	4.169e-19	-0.121879	4.56e-43	-0.80656	5.80871e-182
cg03078733	17	14822587	-0.331866	4.199e-19	-0.0482573	3.39e-08	-0.19363	6.17347e-08
cg06490988	3	128212001	-0.313415	4.344e-19	-0.0458566	9.17e-09	-0.248259	8.10147e-13
cg11697120	11	14201330	-0.557018	4.842e-19	-0.120248	2.51e-22	-0.413539	9.46291e-32
cg16964728	15	61340524	-0.327395	4.866e-19	-0.0164824	7.45e-09	-0.153818	3.64589e-08
cg19328711	11	63655895	-0.364749	5.493e-19	-0.0596625	1.02e-08	-0.258423	1.06285e-11
cg10169539	14	51296612	-0.252852	6.171e-19	-0.0347261	1.28e-13	-0.24666	9.92571e-27
cg26038596	2	237934427	-0.380785	6.599e-19	-0.0913332	5.84e-13	-0.319048	1.60711e-18
cg17425351	11	110843045	-0.419061	6.662e-19	-0.0239208	6.12e-09	-0.223288	2.99267e-14
cg07462521	15	93124323	-0.276164	6.963e-19	-0.0263297	1.01e-08	-0.196538	1.93952e-15
cg24421870	11	119290274	-0.270823	7.493e-19	-0.0545049	3.3e-09	-0.148756	1.56269e-14
cg00586058	1	18063105	-0.331191	7.875e-19	-0.042266	9.64e-09	-0.165221	7.20243e-09
cg24364827	1	149871658	0.305211	8.046e-19	0.029743	1.72e-11	0.252705	8.60509e-19
cg13901539	9	116811633	-0.26377	8.083e-19	-0.0989843	7.12e-10	-0.438208	5.34518e-24
cg03894796	8	144361315	-0.264948	8.306e-19	-0.0578072	4.02e-14	-0.218606	2.01063e-15
cg04017736	11	115827165	-0.369291	8.495e-19	-0.07656	6.45e-12	-0.185772	1.64928e-12
cg04362706	1	57570305	-0.271831	9.349e-19	-0.0523135	5.46e-13	-0.17332	2.39532e-19
cg05344282	1	209845403	-0.419161	1.054e-18	-0.0599519	4.04e-14	-0.2691	3.38577e-20
cg12705326	1	6158691	-0.316531	1.108e-18	-0.057737	8.57e-09	-0.235095	5.70563e-17
cg12068908	11	14270521	-0.376238	1.223e-18	-0.071016	8.8e-11	-0.215402	1.40297e-08
cg05401312	6	33838308	-0.257017	1.48e-18	-0.0472808	6.33e-08	-0.136635	4.93174e-13
cg07122218	14	78433906	-0.250061	1.561e-18	-0.0498465	1.58e-08	-0.200683	2.30093e-21
cg21791252	6	33864756	-0.245692	1.977e-18	-0.0157255	4.78e-09	-0.114365	8.87391e-09
cg27439964	16	53089351	-0.15822	2.481e-18	-0.022314	6.39e-08	-0.0981304	2.01639e-08
cg14185994	9	98637332	0.906055	2.484e-18	0.00323791	1.17e-08	0.527781	1.24993e-12
cg07121340	12	2173987	-0.281041	2.566e-18	-0.0789435	2.43e-10	-0.179775	4.37665e-14
cg01330741	10	71722050	-0.308636	2.584e-18	-0.0661543	2.92e-11	-0.171641	1.87677e-09
cg26505878	5	52405886	0.176309	2.639e-18	0.0334869	1.47e-10	0.15713	4.42122e-15
cg21658225	3	134518358	-0.229304	2.822e-18	-0.0426043	4.22e-08	-0.123528	3.07333e-08
cg00494544	3	195268648	-0.20346	3.241e-18	-0.0305514	2.02e-12	-0.167765	9.08005e-16
cg23229610	1	6841125	-0.283042	3.295e-18	-0.0615844	5.61e-08	-0.216444	5.23332e-15
cg07798980	5	172659241	-0.294498	3.445e-18	-0.0342484	2.92e-08	-0.202163	1.12403e-10
cg00028929	12	52908478	-0.669057	3.462e-18	-0.0910853	1.62e-26	-0.458126	1.21205e-47
cg26278699	2	238322972	-0.281951	3.579e-18	-0.0477422	7.3e-13	-0.18304	3.77062e-10
cg16721194	12	111537057	-0.211464	3.656e-18	-0.0310887	1.44e-10	-0.170717	2.94949e-19
cg17651760	12	9389499	-0.332601	4.362e-18	-0.081693	3.41e-10	-0.232344	1.8483e-15
cg15564619	1	2163437	-0.231633	4.419e-18	-0.0125142	4.88e-12	-0.198473	4.75047e-17
cg06121192	1	29824435	-0.347154	4.819e-18	-0.0533476	3.79e-13	-0.212473	6.91053e-20
cg17651625	19	39140474	-0.298777	5.338e-18	-0.0610388	2.66e-13	-0.315	8.50052e-25
cg13608733	11	8228022	-0.414512	5.785e-18	-0.0339627	1.02e-12	-0.321096	2.77448e-22
cg07185425	1	234365756	-0.338724	5.831e-18	-0.0843337	6.87e-10	-0.216942	3.47132e-10
cg05837890	20	4702538	-0.239386	6.198e-18	-0.0813834	7.89e-12	-0.190802	1.26722e-15
cg08320524	21	39644354	-0.279678	6.794e-18	-0.0575106	4.38e-11	-0.184636	3.64737e-09
cg02725453	22	50249174	-0.217405	8.637e-18	-0.0278841	3.04e-12	-0.204272	1.93341e-29
cg09980622	1	149871503	0.375323	9.369e-18	0.00555341	1.63e-09	0.298472	4.17977e-14
cg21189492	8	42395162	-0.267001	9.372e-18	-0.0629412	8.88e-09	-0.333292	5.75757e-28
cg06766636	6	116598395	-0.29037	9.972e-18	-0.0847093	7.96e-18	-0.30592	2.73129e-21
cg03541846	1	15429881	-0.214169	1.169e-17	-0.0285924	4.95e-08	-0.144051	3.82221e-09
cg05170353	10	134300922	-0.405266	1.171e-17	-0.0601516	1.52e-11	-0.317425	1.45762e-13
cg20265878	1	230496611	-0.427862	1.173e-17	-0.0285693	2.8e-14	-0.252387	2.57571e-13
cg20786524	1	18954525	-0.324245	1.214e-17	-0.0458114	4.16e-11	-0.177389	1.71308e-08
cg06809188	12	53242917	-0.279334	1.237e-17	-0.033037	2.52e-08	-0.161478	1.62321e-15
cg03614916	18	22007271	0.247022	1.406e-17	0.0551939	1.85e-10	0.261643	1.75316e-22
cg02371119	3	171527346	-0.320022	1.486e-17	-0.0413207	2.89e-20	-0.283154	2.88102e-33
cg04182912	14	95157037	-0.287846	1.609e-17	-0.0547952	5.44e-09	-0.22355	3.54193e-11
cg00981443	1	152681163	-0.328306	1.83e-17	-0.0600406	2.83e-12	-0.264354	2.53089e-13
cg00907427	1	23668691	-0.213103	1.875e-17	-0.0215102	2.76e-14	-0.23422	1.15753e-23
cg07053114	10	129794994	-0.398188	1.978e-17	-0.0635709	5.61e-21	-0.266352	8.30406e-25
cg11348746	10	80195602	-0.271923	2.027e-17	-0.0284584	3.35e-13	-0.199958	6.30526e-14
cg07512295	2	234599026	-0.320709	2.055e-17	-0.059406	6.3e-13	-0.185445	9.77229e-17
cg02309752	8	11835607	-0.228175	2.387e-17	-0.0426961	2.8e-09	-0.129307	5.39742e-13
cg07048828	10	112832758	-0.32518	2.465e-17	-0.0753852	3.29e-09	-0.168317	8.24695e-09
cg11087049	14	51296586	-0.17644	2.473e-17	-0.0312445	1.78e-10	-0.160503	5.01889e-23
cg13886135	7	31126479	-0.307595	2.503e-17	-0.0992077	1.85e-10	-0.148788	2.79886e-10
cg15680624	2	219858132	-0.40041	2.618e-17	-0.0286828	1.61e-08	-0.542232	1.91506e-13
cg20556988	17	32690127	-0.320949	2.886e-17	-0.057708	4.74e-12	-0.296155	4.54764e-17
cg02699834	12	53039430	-0.43258	2.887e-17	-0.0538827	2.37e-15	-0.263314	1.51213e-23
cg19949530	21	33034963	-0.37812	2.914e-17	-0.0835773	6.99e-15	-0.426346	6.11062e-23
cg18237330	10	80767136	-0.508852	2.932e-17	-0.140414	3.03e-18	-0.36693	4.84094e-37
cg00397585	2	26570033	-0.206404	2.998e-17	-0.0444851	1.13e-14	-0.264956	8.29763e-32
cg03993463	21	39627271	-0.355882	3.049e-17	-0.0455074	6.44e-09	-0.257788	2.15169e-10
cg00058026	12	53172158	-0.302839	3.106e-17	-0.0664273	1.06e-11	-0.177568	2.50017e-13
cg06970571	1	153232060	-0.203865	3.207e-17	-0.0697396	6.85e-09	-0.128378	9.51733e-10
cg05881762	15	25684849	0.299055	3.46e-17	0.0588892	6.33e-09	0.286913	9.78109e-16
cg18397517	14	95048035	-0.265617	3.594e-17	-0.0436326	4.97e-09	-0.236873	1.06589e-14
cg05072008	7	50518647	0.489212	3.639e-17	0.0524886	1.95e-11	0.327415	4.98785e-15
cg00026776	6	32278653	-0.350097	3.769e-17	-0.0914326	1.97e-09	-0.194206	5.24105e-09
cg03442606	17	63822778	-0.471096	3.785e-17	-0.0741093	8.12e-08	-0.222543	1.47846e-09
cg09851528	11	117778029	-0.2614	3.885e-17	-0.0151559	2.27e-14	-0.264558	6.40478e-21
cg13396068	12	55041379	-0.266845	4.08e-17	-0.0410967	3.63e-08	-0.133109	2.73608e-08
cg01443852	12	52938023	-0.326244	4.163e-17	-0.0909061	2.33e-15	-0.189467	1.23559e-10
cg14905577	2	29558460	-0.288279	4.854e-17	-0.0337494	1.4e-12	-0.151947	9.27827e-12
cg20451455	1	3449825	-0.363437	4.922e-17	-0.0411141	7.96e-13	-0.238044	6.79143e-28
cg24374738	2	219858146	-0.515228	5.108e-17	-0.0203606	2.41e-09	-0.539032	4.59275e-11
cg27003571	2	145051829	0.695091	5.771e-17	0.112034	8.46e-08	0.530716	4.18654e-17
cg19591003	14	94392757	-0.280204	6.269e-17	-0.0311522	5.34e-10	-0.163642	1.64829e-09
cg14831950	1	18971676	-0.28303	6.364e-17	-0.0476763	2.48e-09	-0.193519	5.695e-10
cg23336973	12	117845588	-0.39185	6.814e-17	-0.0701113	7.55e-10	-0.260209	1.98403e-11
cg01550017	5	42924215	0.356952	6.909e-17	0.0190639	7.79e-10	0.205481	2.17974e-12
cg16764236	17	32611290	-0.602793	7.023e-17	-0.118143	4.26e-22	-0.598837	5.19907e-35
cg20445727	11	110728789	-0.320244	7.106e-17	-0.0844918	4e-17	-0.232367	9.45284e-16
cg14731653	2	219858154	-0.428067	7.562e-17	-0.0316036	6.11e-10	-0.361946	2.55819e-11
cg16764564	15	70133390	-0.193997	8.681e-17	-0.0364015	2.58e-08	-0.162357	1.16361e-15
cg04838050	12	53172395	-0.396418	9.385e-17	-0.0886171	4.65e-11	-0.216253	2.07422e-15
cg11206167	5	42924367	0.363712	9.64e-17	0.0310981	8.3e-10	0.300155	1.40772e-13
cg03218192	17	33914403	0.383285	1.15e-16	0.0845154	1.57e-11	0.397358	7.93918e-93
cg02531924	5	1522816	-0.293136	1.18e-16	-0.0440439	1.08e-10	-0.189526	8.29394e-10
cg05034809	10	49799349	-0.264102	1.202e-16	-0.0506454	1.01e-09	-0.164432	4.08275e-11
cg22157239	1	18972096	-0.32268	1.205e-16	-0.0516395	2.79e-12	-0.25556	4.2335e-11
cg02436004	3	128211540	-0.351246	1.361e-16	-0.0391933	1.77e-08	-0.266901	2.51756e-13
cg08171206	1	18971872	-0.526779	1.378e-16	-0.0691146	8.16e-13	-0.437902	7.63902e-12
cg10382206	1	209373448	-0.239922	1.427e-16	-0.0765303	4.3e-15	-0.168817	1.66446e-10
cg24796998	17	70383845	-0.345457	1.443e-16	-0.0720884	2.62e-12	-0.287147	2.55067e-13
cg01566155	17	32685450	-0.648439	1.444e-16	-0.0812688	1.05e-13	-0.337081	5.65063e-19
cg03461784	14	98604556	-0.295761	1.445e-16	-0.0332842	3.33e-12	-0.189254	2.20135e-12
cg07539108	2	144500981	0.594738	1.484e-16	0.0740191	1.98e-15	0.608953	8.44952e-30
cg19338222	19	39052032	0.378495	1.5e-16	0.013985	9.76e-12	0.446546	9.80852e-18
cg13107839	1	14847711	-0.795014	1.601e-16	-0.129208	7.99e-18	-0.389153	1.4065e-18
cg05281645	17	33673036	-0.361976	1.605e-16	-0.0397679	6.58e-08	-0.23878	8.68413e-14
cg24035545	22	26137989	-0.177877	1.759e-16	-0.0310281	1.84e-08	-0.100954	4.99004e-09
cg09143318	17	32255976	-0.429195	1.864e-16	-0.0730602	1.31e-19	-0.339791	2.11143e-33
cg16585946	1	6831719	-0.391863	2.01e-16	-0.0455282	2.46e-14	-0.271725	5.1643e-28
cg08007647	1	92683675	0.241218	2.277e-16	0.0744216	2.06e-12	0.255605	9.51562e-20
cg20701531	2	121583695	-0.188134	2.336e-16	-0.0463399	5.79e-12	-0.111464	1.08939e-11
cg21429551	7	30635762	-0.326875	2.507e-16	-0.0174942	4.8e-12	-0.349153	2.34928e-26
cg05072100	8	143858499	-0.260956	3.013e-16	-0.0152427	1.43e-08	-0.242268	4.04987e-13
cg20901959	12	130502552	-0.253761	3.293e-16	-0.0403776	1.83e-13	-0.18627	3.72639e-10
cg09111831	12	261982	-0.220234	3.579e-16	-0.0431008	1.11e-10	-0.157936	1.45427e-18
cg11874882	17	31910113	-0.387137	3.661e-16	-0.0681757	1.46e-13	-0.271263	9.36566e-18
cg20959174	2	230785180	-0.291626	4.269e-16	-0.0169972	1.48e-10	-0.433188	2.76612e-24
cg24637974	8	86353723	-0.255497	4.314e-16	-0.0528743	2.41e-09	-0.238959	6.90307e-16
cg20701680	10	80745044	-0.512247	4.577e-16	-0.100558	1.88e-18	-0.332017	4.62534e-23
cg04340324	1	209755781	-0.360775	4.708e-16	-0.0478825	7.78e-09	-0.231966	5.53534e-23
cg19341652	6	116600143	-0.332194	4.935e-16	-0.0503959	4.76e-12	-0.334789	1.82256e-17
cg20100049	11	67979188	-0.210663	5.111e-16	-0.0262741	4.82e-12	-0.156986	5.43867e-16
cg20908131	14	98419775	-0.540641	5.366e-16	-0.0700275	1.55e-24	-0.469541	6.12373e-28
cg07070348	12	130555007	-0.266091	5.988e-16	-0.0506209	4.52e-10	-0.170239	4.4939e-10
cg03330558	15	31516127	-0.385779	6.5e-16	-0.0681002	3.59e-09	-0.242444	4.82992e-09
cg15443106	17	10517516	-0.324888	6.642e-16	-0.0245168	2.41e-09	-0.227508	8.33308e-12
cg00917847	14	95047591	-0.353356	6.865e-16	-0.0831458	6.62e-16	-0.284092	1.41276e-14
cg08989564	16	49411456	-0.480957	7.811e-16	-0.06337	4e-17	-0.385865	1.96429e-31
cg01440070	16	32895392	-0.635427	8.23e-16	-0.0827886	2.63e-26	-0.621601	2.2241e-62
cg03955764	10	45604781	-0.240337	8.239e-16	-0.0519108	6.8e-10	-0.176598	1.55631e-13
cg08845028	4	26491963	-0.154845	8.334e-16	-0.0315683	2.19e-09	-0.108302	6.33001e-08
cg12351068	10	80126725	-0.374368	8.414e-16	-0.0545655	9.8e-09	-0.24336	1.36894e-08
cg03995968	16	65953812	-0.327154	8.612e-16	-0.0436049	5.97e-09	-0.187007	3.85038e-08
cg18474180	11	67979160	-0.190675	8.855e-16	-0.0103311	5.86e-09	-0.139972	4.50472e-11
cg15390649	12	114986632	-0.270788	8.886e-16	-0.0495732	5.11e-10	-0.212226	5.53696e-12
cg26104551	2	27851776	0.609527	9.012e-16	0.12534	1.75e-17	0.532321	1.50532e-47
cg25683268	17	53809564	-0.206295	1.037e-15	-0.0309957	1.56e-08	-0.13399	9.04205e-09
cg19233268	12	52715661	-0.382965	1.176e-15	-0.0518569	3.08e-09	-0.290168	1.89099e-26
cg15757793	17	77217025	-0.233474	1.205e-15	-0.0478656	3.62e-12	-0.184079	6.54784e-14
cg05293490	14	95156546	-0.229832	1.227e-15	-0.0991077	7.85e-12	-0.190971	7.04181e-08
cg06359132	10	99160096	-0.23877	1.257e-15	-0.0469651	6.13e-09	-0.267786	1.17806e-17
cg17056048	2	144271431	0.504324	1.356e-15	0.0387027	5.65e-13	0.560721	3.28098e-22
cg12312338	6	33145571	-0.203827	1.446e-15	-0.0638932	1.21e-09	-0.114401	7.42339e-08
cg19815017	10	44856047	-0.314895	1.494e-15	-0.0773827	1.84e-08	-0.233694	1.97143e-16
cg26617637	8	134203339	-0.339171	1.508e-15	-0.0431063	1.53e-11	-0.197851	2.64726e-10
cg25512791	11	56949074	-0.194198	1.562e-15	-0.00764938	5.12e-10	-0.160779	1.01752e-17
cg25017403	15	31516404	-0.441197	1.798e-15	-0.0770841	3.51e-12	-0.269404	6.38222e-10
cg25295825	2	237489920	-0.553178	1.814e-15	-0.04919	1.98e-12	-0.478527	1.28284e-12
cg08166587	12	2696048	-0.200147	1.856e-15	-0.0540895	3.71e-09	-0.179581	1.67528e-17
cg13612583	9	81181836	-0.352534	1.963e-15	-0.103055	2.09e-12	-0.227173	5.13026e-14
cg10495160	2	237678157	-0.501562	1.984e-15	-0.110047	5.91e-14	-0.406696	6.85446e-16
cg22303909	7	50518439	0.344475	2.201e-15	0.0604896	6.12e-08	0.244104	8.05973e-11
cg26608486	16	88482341	-0.715675	2.365e-15	-0.0979305	1.87e-16	-0.469608	1.92349e-20
cg11811840	2	234669166	-0.222266	2.475e-15	-0.0488258	2.25e-11	-0.151438	2.57555e-12
cg03068497	7	30635838	-0.315224	2.48e-15	-0.0264993	1.67e-11	-0.357785	2.79767e-29
cg12087695	14	94757593	-0.289814	2.558e-15	-0.0368634	3.8e-09	-0.158511	6.65679e-09
cg25017900	10	35102487	-0.179658	2.661e-15	-0.0471348	2.98e-08	-0.165592	1.76626e-12
cg07318250	2	11750735	-0.425446	2.863e-15	-0.0758758	3.65e-08	-0.295027	4.84271e-12
cg26581292	16	49559517	-0.353048	2.932e-15	-0.0446583	1.38e-09	-0.249939	8.90204e-13
cg22304705	2	238173584	-0.527566	3.037e-15	-0.171991	6.59e-16	-0.311911	8.70437e-10
cg12792952	1	64857387	-0.417406	3.075e-15	-0.0875582	9.93e-09	-0.250914	5.19118e-14
cg24018174	21	39748803	-0.314843	3.121e-15	-0.085204	9.18e-19	-0.294134	9.84278e-13
cg06276860	16	34741304	0.507781	3.16e-15	0.0759714	2.14e-13	0.461247	2.82434e-18
cg06100560	1	14769293	-0.402088	3.319e-15	-0.122693	3.81e-15	-0.272625	1.61636e-13
cg25990402	6	41302256	-0.213335	3.336e-15	-0.0395173	2.79e-09	-0.184658	1.21798e-13
cg26174583	6	1392624	-0.236987	3.361e-15	-0.0441599	6.16e-09	-0.162246	6.29495e-10
cg22376389	17	10741601	-0.37214	3.399e-15	-0.112053	1.88e-10	-0.259148	2.16862e-14
cg24304714	1	152779374	-0.321242	3.444e-15	-0.0240002	1.29e-15	-0.186672	1.87295e-18
cg04305808	7	99614209	-0.253794	3.803e-15	-0.00829188	1.04e-10	-0.201243	1.39097e-09
cg16489360	7	129845574	0.163237	3.956e-15	0.0354725	1.58e-09	0.118577	8.44223e-10
cg18654956	9	68377657	0.461568	3.959e-15	0.0822539	1.11e-11	0.436517	1.60117e-12
cg08657492	7	27170832	0.458009	4.089e-15	0.0626126	4.56e-08	0.364435	3.96071e-14
cg00416882	18	44495671	-0.507629	4.09e-15	-0.0577383	1.68e-10	-0.27885	4.19395e-08
cg03441844	1	161368947	0.297416	4.342e-15	0.0304551	7.99e-11	0.253599	9.72892e-15
cg06346081	1	42921584	0.246428	4.731e-15	0.0297836	7.86e-10	0.138413	3.13969e-09
cg07451297	17	7486874	0.191163	4.792e-15	0.0189234	3.14e-08	0.176021	2.05162e-18
cg04606861	12	132905735	-0.305735	5.032e-15	-0.0375694	2.41e-08	-0.166033	2.98739e-09
cg08820401	2	144501227	0.507178	5.227e-15	0.116095	9.54e-14	0.61107	8.85132e-29
cg08906898	20	34319899	-0.594613	5.302e-15	-0.0974512	1.02e-08	-0.581499	6.07117e-70
cg11399640	15	73285234	-0.291442	5.476e-15	-0.0530939	1.94e-11	-0.167787	8.78117e-10
cg14036079	9	128995749	-0.26848	5.752e-15	-0.0569278	9.04e-12	-0.12041	3.51281e-09
cg23648239	14	52701606	-0.256564	5.769e-15	-0.0746976	2e-12	-0.166306	4.31212e-14
cg08461760	7	25703644	-0.336006	5.804e-15	-0.0934958	3.99e-16	-0.277538	5.2182e-16
cg27459121	16	1757247	-0.182443	5.889e-15	-0.0228805	1.86e-15	-0.118394	1.5757e-09
cg02824980	19	15783725	-0.175184	6.686e-15	-0.0100142	3.16e-10	-0.139169	1.04263e-15
cg22019247	1	181378760	-0.374165	6.732e-15	-0.0605471	1.03e-16	-0.219228	5.56106e-23
cg27406823	2	236164597	-0.375171	6.859e-15	-0.0543967	4.24e-20	-0.286381	6.19669e-27
cg21144338	3	51994712	-0.261367	7.305e-15	-0.0325326	3.14e-08	-0.183394	3.12842e-17
cg12048425	2	230785050	-0.200373	7.379e-15	-0.0273977	1.46e-11	-0.242365	1.28238e-21
cg11877726	14	99637027	-0.369593	7.457e-15	-0.034112	7.63e-09	-0.2234	2.92216e-08
cg04222159	1	204981786	-0.230221	7.83e-15	-0.0233808	1.56e-08	-0.12492	2.98105e-13
cg04549679	1	3524425	-0.30911	7.92e-15	-0.0454166	2.93e-08	-0.22914	2.50417e-17
cg09671951	10	104556332	-0.205114	8.724e-15	-0.0651388	1.72e-13	-0.17116	1.96586e-11
cg25406408	1	3623500	-0.457616	8.889e-15	-0.0712494	6.7e-17	-0.369447	3.54164e-28
cg16875104	7	30635889	-0.239676	9.118e-15	-0.00606193	1.8e-09	-0.237775	2.74646e-21
cg13641591	11	75528534	-0.15163	9.201e-15	-0.0272785	2.44e-10	-0.157059	1.63044e-15
cg00739353	12	38546326	0.511231	9.765e-15	0.168272	5.43e-36	0.590803	4.36448e-107
cg19241690	11	45715471	-0.30194	9.882e-15	-0.0485062	1.1e-14	-0.148435	1.48932e-17
cg20707066	11	18809866	-0.254623	9.913e-15	-0.0536528	8.23e-08	-0.133848	1.89325e-08
cg25509871	19	40871557	-0.236007	1.006e-14	-0.0118362	2.4e-11	-0.263381	1.05449e-10
cg21996247	4	147043174	-0.222303	1.008e-14	-0.0610879	5.88e-11	-0.189362	7.63857e-13
cg14069279	9	98113462	-0.336689	1.014e-14	-0.0106973	2.99e-08	-0.260357	1.36186e-13
cg09366519	1	209877970	-0.323018	1.04e-14	-0.0487881	1.06e-15	-0.203161	1.0633e-23
cg07579831	11	70395380	-0.251082	1.13e-14	-0.046555	7.83e-08	-0.228383	3.71431e-11
cg02056809	16	33605185	-0.216952	1.157e-14	-0.0443466	2.15e-09	-0.161143	6.90555e-13
cg12427039	1	3478767	-0.388749	1.163e-14	-0.0922199	1.09e-20	-0.364759	5.07247e-41
cg17151991	19	1207421	-0.211682	1.209e-14	-0.0131615	1.41e-13	-0.207807	4.00955e-18
cg13366738	1	152815843	-0.468495	1.661e-14	-0.064711	2.63e-26	-0.432191	4.02105e-56
cg11155489	17	32613298	-0.236854	1.693e-14	-0.0464298	1.66e-08	-0.260184	2.21374e-19
cg15927699	1	37856881	-0.185464	1.729e-14	-0.0218103	9.98e-09	-0.139163	7.86471e-09
cg08919846	1	3664586	-0.346262	1.738e-14	-0.0803689	1.52e-09	-0.271262	1.44282e-21
cg06048154	16	1311632	-0.29976	1.776e-14	-0.0657321	3.62e-13	-0.291629	2.23368e-23
cg16674492	3	128211686	-0.317989	1.799e-14	-0.0167241	1.02e-10	-0.376294	2.81433e-14
cg08129093	11	17803389	-0.352526	1.981e-14	-0.0952295	7.48e-08	-0.390955	3.9577e-21
cg23585450	12	130572734	-0.280407	2.134e-14	-0.0403823	4.51e-08	-0.251548	2.47768e-13
cg19334406	11	126319635	-0.256148	2.139e-14	-0.0624844	6.13e-09	-0.195243	4.7307e-18
cg01735049	16	9187613	-0.181439	2.301e-14	-0.026462	1.34e-10	-0.177929	3.10404e-18
cg08123425	12	13939517	-0.217984	2.331e-14	-0.0596498	4.85e-12	-0.142965	4.72604e-09
cg18834402	6	32270682	-0.336736	2.365e-14	-0.0759145	2.39e-08	-0.180648	7.42383e-09
cg20345915	10	121296042	-0.219026	2.498e-14	-0.0582194	1.51e-08	-0.211062	3.74407e-10
cg06622108	3	187004969	-0.360519	2.546e-14	-0.0549825	1.08e-08	-0.183696	1.82376e-11
cg07079663	8	21581910	-0.347634	2.804e-14	-0.0590057	7.12e-13	-0.231637	1.13331e-20
cg26094802	14	95058788	-0.471365	2.958e-14	-0.092457	7.64e-17	-0.396255	1.82927e-28
cg11523134	1	3605747	-0.519966	3.003e-14	-0.0757691	1.48e-12	-0.270312	7.71967e-17
cg08639843	11	844536	-0.234598	3.089e-14	-0.0059178	7.63e-08	-0.102952	9.92446e-10
cg26187876	2	191514902	-0.32709	3.32e-14	-0.0959683	5.29e-13	-0.257289	4.96419e-10
cg06049367	11	15139573	-0.182756	3.342e-14	-0.0340182	4.96e-08	-0.11982	2.37006e-11
cg22507756	1	14927851	-0.41274	3.49e-14	-0.075142	1.63e-09	-0.27452	5.62807e-10
cg03015592	11	17602053	-0.306653	3.514e-14	-0.0414313	2.7e-13	-0.210803	1.81079e-34
cg07017869	11	45711290	-0.388034	3.621e-14	-0.0857853	8.48e-09	-0.159075	4.87146e-12
cg12364755	17	2498642	-0.167534	4.663e-14	-0.033402	1.83e-11	-0.171909	4.18643e-21
cg13046440	15	25684837	0.235481	4.935e-14	0.0449843	5.72e-08	0.232159	3.04067e-16
cg19210349	6	1094006	-0.347227	5.046e-14	-0.105282	7.16e-13	-0.194617	5.2549e-08
cg23878730	14	95477582	-0.326912	5.192e-14	-0.062492	2.59e-16	-0.189798	5.21489e-13
cg09416154	6	109701201	-0.205477	5.251e-14	-0.0581846	7.74e-15	-0.235429	3.00686e-27
cg17256679	17	32647709	-0.351195	5.402e-14	-0.0565524	1.03e-09	-0.302313	9.68965e-13
cg22981961	20	23732595	-0.379964	5.725e-14	-0.024927	2.01e-10	-0.313479	5.31617e-12
cg16922644	10	45146765	-0.393817	5.772e-14	-0.0486792	1.98e-09	-0.291053	7.09147e-12
cg16865475	19	39051817	0.371429	6.268e-14	0.0557302	1.87e-12	0.406278	9.30308e-21
cg05888551	20	56750788	-0.147621	6.395e-14	-0.0520025	1.38e-09	-0.184052	6.32438e-15
cg10017888	19	47105860	-0.156249	6.607e-14	-0.0234413	5.11e-09	-0.178456	8.88775e-17
cg11314787	6	33866109	-0.267135	6.656e-14	-0.0383343	2.24e-08	-0.142474	3.07775e-14
cg12472351	6	33158526	-0.302231	6.901e-14	-0.0733475	4.37e-08	-0.151375	1.09564e-09
cg11685898	10	64160521	-0.267038	7.007e-14	-0.0475214	2.6e-09	-0.185361	1.32021e-12
cg04860312	1	209786644	-0.329472	7.956e-14	-0.0545993	7.61e-11	-0.230647	2.0285e-17
cg14784922	11	8199971	-0.277155	8.02e-14	-0.0471564	2.58e-08	-0.178876	2.96798e-13
cg25137715	2	8301539	-0.263591	8.422e-14	-0.0868565	5.59e-11	-0.20147	2.76764e-08
[truncated: 469 more rows]

## Sheet: Table S4
Table S4: pathway enrichment for GO biological processes
[truncated: 343 more rows]

[truncated: 9 more sheets: Table S5, Table S6, Table S7, Table S8, Table S9, Table S10, Table S11, Table S12, Table S13]
